# Supplementary material for: (4,4′-Dimethyl-2,2′-bipyridine-κ2 N,N′)diiodidomercury(II)
Source: Acta Crystallogr Sect E Struct Rep Online. 2008 Sep 13;64(Pt 10):m1259. doi: 10.1107/S1600536808028791 (PMC2959485; doi:10.1107/S1600536808028791)
Supplement: Supplementary file 1 [file e-64-m1259-sup1.cif]

##############################################################################
###                                                                        ###
###        Electronic paper (Acta Crystallographica Section E)             ###
###                                                                        ###
##############################################################################
#                                                                            #
# This CIF contains the data in a paper accepted for publication in Acta     #
# Crystallographica Section E. It conforms to the requirements of Notes      #
# for Authors for Section E, and has been peer reviewed under the auspices   #
# of the IUCr Commission on Journals.                                        #
#                                                                            #
# Full details of the Crystallographic Information File format               #
# are given in the paper "The Crystallographic Information File (CIF):       #
# a New Standard Archive File for Crystallography" by S. R. Hall, F. H.      #
# Allen and I. D. Brown [Acta Cryst. (1991), A47, 655-685].                  #
#                                                                            #
# The current version of the core CIF dictionary is obtainable from          #
# ftp://ftp.iucr.org/pub/cif_core.dic. The current version number is 2.4.    #
#                                                                            #
# Software is freely available for graphical display of the structure(s) in  #
# this CIF.  For information consult the CIF home page http://www.iucr.org/  #
# cif/home.html                                                              #
#                                                                            #
# This file may be used for bona fide research purposes within the           #
# scientific community so long as proper attribution is given to the journal # 
# article from which it was obtained.                                        #
#                                                                            #
##############################################################################
                                             
data_I
_audit_creation_method     SHELXL97
_chemical_name_systematic
;
(4,4'-Dimethyl-2,2'-bipyridine-\k^2^<i>N</i>,<i>N</i>')diiodidomercury(II)
;
_chemical_name_common     ?
_chemical_formula_moiety     'C12 H12 Hg I2 N2'
_chemical_formula_sum     'C12 H12 Hg I2 N2'
_chemical_formula_iupac     '[Hg I2 (C12 H12 N2)]'
_chemical_formula_weight     638.63
_chemical_melting_point     ?
_symmetry_cell_setting     triclinic
_symmetry_space_group_name_H-M     'P -1'
_symmetry_space_group_name_Hall     '-P 1'
loop_
    _symmetry_equiv_pos_as_xyz
    'x, y, z'
    '-x, -y, -z'
_cell_length_a     8.4214(9)
_cell_length_b     9.8391(10)
_cell_length_c     10.2983(10)
_cell_angle_alpha     69.383(8)
_cell_angle_beta     88.448(8)
_cell_angle_gamma     74.670(8)
_cell_volume     768.18(14)
_cell_formula_units_Z     2
_cell_measurement_reflns_used     2145
_cell_measurement_theta_min     2.12
_cell_measurement_theta_max     29.18
_cell_measurement_temperature     298(2)
_exptl_crystal_description     block
_exptl_crystal_colour     colourless
_exptl_crystal_size_max     0.38
_exptl_crystal_size_mid     0.25
_exptl_crystal_size_min     0.12
_exptl_crystal_density_diffrn     2.761
_exptl_crystal_density_meas     ?
_exptl_crystal_density_method     'not measured'
_exptl_crystal_F_000     568
_exptl_absorpt_coefficient_mu     14.019
_exptl_absorpt_correction_type     multi-scan
_exptl_absorpt_process_details     '(SADABS; Sheldrick, 1998)'
_exptl_absorpt_correction_T_min     0.0221
_exptl_absorpt_correction_T_max     0.1832
_exptl_special_details
;
;
_diffrn_ambient_temperature     298(2)
_diffrn_radiation_type     MoK\a
_diffrn_radiation_wavelength     0.71073
_diffrn_radiation_source     'fine-focus sealed tube'
_diffrn_radiation_monochromator     graphite
_diffrn_measurement_device_type     'Bruker SMART CCD area-detector'
_diffrn_measurement_method     '\f and \w scans'
_diffrn_detector_area_resol_mean     ?
_diffrn_reflns_number     8874
_diffrn_reflns_av_R_equivalents     0.0910
_diffrn_reflns_av_sigmaI/netI     0.0601
_diffrn_reflns_theta_min     2.12
_diffrn_reflns_theta_max     29.18
_diffrn_reflns_theta_full     29.18
_diffrn_measured_fraction_theta_max     0.990
_diffrn_measured_fraction_theta_full     0.990
_diffrn_reflns_limit_h_min     -11
_diffrn_reflns_limit_h_max     11
_diffrn_reflns_limit_k_min     -13
_diffrn_reflns_limit_k_max     13
_diffrn_reflns_limit_l_min     -14
_diffrn_reflns_limit_l_max     14
_diffrn_standards_number     0
_diffrn_standards_interval_count     ?
_diffrn_standards_interval_time     ?
_diffrn_standards_decay_%     ?
_refine_special_details
;
Refinement of <i>F</i>^2^ against ALL reflections. The weighted
<i>R</i>-factor <i>wR</i> and goodness of fit <i>S</i> are based
on <i>F</i>^2^, conventional <i>R</i>-factors <i>R</i> are based
on <i>F</i>, with <i>F</i> set to zero for negative <i>F</i>^2^.
The threshold expression of <i>F</i>^2^ > \s(<i>F</i>^2^) is used
only for calculating <i>R</i>-factors(gt) <i>etc</i>. and is not
relevant to the choice of reflections for refinement. <i>R</i>-factors
based on <i>F</i>^2^ are statistically about twice as large as those
based on <i>F</i>, and <i>R</i>- factors based on ALL data will be
even larger.
;
_reflns_number_total     4123
_reflns_number_gt     3467
_reflns_threshold_expression     I>2\s(I)
_refine_ls_structure_factor_coef     Fsqd
_refine_ls_matrix_type     full
_refine_ls_R_factor_all     0.0568
_refine_ls_R_factor_gt     0.0475
_refine_ls_wR_factor_gt     0.1483
_refine_ls_wR_factor_ref     0.1587
_refine_ls_goodness_of_fit_ref     0.950
_refine_ls_restrained_S_all     0.950
_refine_ls_number_reflns     4123
_refine_ls_number_parameters     155
_refine_ls_number_restraints     0
_refine_ls_hydrogen_treatment     constr
_refine_ls_weighting_scheme     calc
_refine_ls_weighting_details
       'calc w = 1/[\s^2^(Fo^2^)+(0.1080P)^2^+1.3499P] where P=(Fo^2^+2Fc^2^)/3'
_atom_sites_solution_hydrogens     geom
_atom_sites_solution_primary     direct
_atom_sites_solution_secondary     difmap
_refine_ls_shift/su_max     0.002
_refine_ls_shift/su_mean     1.063
_refine_diff_density_max     1.952
_refine_diff_density_min     -1.379
_refine_ls_extinction_method     'SHELXTL (Sheldrick, 1998)'
_refine_ls_extinction_coef     0.0071(13)
_refine_ls_extinction_expression
                                  'Fc^*^=kFc[1+0.001xFc^2^\l^3^/sin(2\q)]^-1/4^'
loop_
    _atom_type_symbol
    _atom_type_description
    _atom_type_scat_dispersion_real
    _atom_type_scat_dispersion_imag
    _atom_type_scat_source
    'C' 'C' 0.0033 0.0016
                         'International Tables Vol C Tables 4.2.6.8 and 6.1.1.4'
    'H' 'H' 0.0000 0.0000
                         'International Tables Vol C Tables 4.2.6.8 and 6.1.1.4'
    'N' 'N' 0.0061 0.0033
                         'International Tables Vol C Tables 4.2.6.8 and 6.1.1.4'
    'O' 'O' 0.0106 0.0060
                         'International Tables Vol C Tables 4.2.6.8 and 6.1.1.4'
    'Hg' 'Hg' -2.3894 9.2266
                         'International Tables Vol C Tables 4.2.6.8 and 6.1.1.4'
    'I' 'I' -0.4742 1.8119
                         'International Tables Vol C Tables 4.2.6.8 and 6.1.1.4'
_computing_data_collection     'SMART (Bruker, 1998)'
_computing_cell_refinement     'SMART (Bruker, 1998)'
_computing_data_reduction     'SAINT (Bruker, 1998)'
_computing_structure_solution     'SHELXTL (Sheldrick, 2008)'
_computing_structure_refinement     'SHELXTL (Sheldrick, 2008'
_computing_molecular_graphics     'ORTEP-3 for Windows (Farrugia, 1997)'
_computing_publication_material     'WinGX (Farrugia, 1999)'
loop_
    _atom_site_type_symbol
    _atom_site_label
    _atom_site_fract_x
    _atom_site_fract_y
    _atom_site_fract_z
    _atom_site_U_iso_or_equiv
    _atom_site_adp_type
    _atom_site_calc_flag
    _atom_site_refinement_flags
    _atom_site_occupancy
    _atom_site_disorder_assembly
    _atom_site_disorder_group
    Hg Hg1 0.31760(5) 0.15247(5) 0.30109(4) 0.05970(19) Uani d . 1 . .
    I I1 0.03155(9) 0.31134(10) 0.35551(9) 0.0704(2) Uani d . 1 . .
    I I2 0.63357(8) 0.13618(9) 0.35681(7) 0.0594(2) Uani d . 1 . .
    N N1 0.3481(10) 0.2223(10) 0.0514(8) 0.0520(16) Uani d . 1 . .
    N N2 0.2438(12) -0.0160(12) 0.2073(9) 0.0595(19) Uani d . 1 . .
    C C1 0.3943(12) 0.3461(12) -0.0232(12) 0.058(2) Uani d . 1 . .
    H H1 0.4209 0.4042 0.0227 0.069 Uiso calc R 1 . .
    C C2 0.4037(14) 0.3905(12) -0.1657(13) 0.064(3) Uani d . 1 . .
    H H2 0.4374 0.4763 -0.2141 0.077 Uiso calc R 1 . .
    C C3 0.3630(12) 0.3066(10) -0.2355(10) 0.053(2) Uani d . 1 . .
    C C4 0.368(2) 0.3537(19) -0.3901(13) 0.080(4) Uani d . 1 . .
    H H4A 0.2607 0.3701 -0.4313 0.096 Uiso calc R 1 . .
    H H4B 0.4460 0.2758 -0.4127 0.096 Uiso calc R 1 . .
    H H4C 0.4015 0.4454 -0.4256 0.096 Uiso calc R 1 . .
    C C5 0.3166(12) 0.1780(10) -0.1574(9) 0.0512(18) Uani d . 1 . .
    H H5 0.2901 0.1178 -0.2009 0.061 Uiso calc R 1 . .
    C C6 0.3098(10) 0.1393(10) -0.0149(9) 0.0461(16) Uani d . 1 . .
    C C7 0.2537(10) 0.0050(9) 0.0721(9) 0.0438(15) Uani d . 1 . .
    C C8 0.2150(11) -0.0932(10) 0.0177(10) 0.0488(17) Uani d . 1 . .
    H H8 0.2260 -0.0777 -0.0762 0.059 Uiso calc R 1 . .
    C C9 0.1602(11) -0.2137(10) 0.1003(11) 0.0525(19) Uani d . 1 . .
    C C10 0.1200(14) -0.3201(12) 0.0393(13) 0.065(2) Uani d . 1 . .
    H H10A 0.2170 -0.3670 0.0034 0.079 Uiso calc R 1 . .
    H H10B 0.0348 -0.2648 -0.0346 0.079 Uiso calc R 1 . .
    H H10C 0.0825 -0.3962 0.1103 0.079 Uiso calc R 1 . .
    C C11 0.1411(15) -0.2305(14) 0.2394(12) 0.065(3) Uani d . 1 . .
    H H11 0.1004 -0.3078 0.2981 0.078 Uiso calc R 1 . .
    C C12 0.1831(16) -0.1319(15) 0.2875(11) 0.066(3) Uani d . 1 . .
    H H12 0.1698 -0.1438 0.3805 0.079 Uiso calc R 1 . .
loop_
    _atom_site_aniso_label
    _atom_site_aniso_U_11
    _atom_site_aniso_U_22
    _atom_site_aniso_U_33
    _atom_site_aniso_U_12
    _atom_site_aniso_U_13
    _atom_site_aniso_U_23
    Hg1 0.0532(2) 0.0783(3) 0.0614(3) -0.02592(18) 0.01400(15) -0.0362(2)
    I1 0.0537(4) 0.0824(5) 0.0729(4) -0.0159(3) 0.0167(3) -0.0280(4)
    I2 0.0539(3) 0.0771(4) 0.0543(3) -0.0294(3) 0.0096(2) -0.0241(3)
    N1 0.056(4) 0.058(4) 0.049(3) -0.022(3) 0.010(3) -0.022(3)
    N2 0.063(5) 0.077(5) 0.047(4) -0.029(4) 0.011(3) -0.026(4)
    C1 0.054(5) 0.052(5) 0.074(6) -0.023(4) 0.005(4) -0.025(4)
    C2 0.061(5) 0.047(5) 0.079(7) -0.021(4) 0.010(5) -0.013(4)
    C3 0.054(5) 0.044(4) 0.056(5) -0.013(3) 0.006(4) -0.012(3)
    C4 0.089(9) 0.089(9) 0.056(5) -0.033(7) 0.013(5) -0.013(6)
    C5 0.057(5) 0.048(4) 0.048(4) -0.015(4) 0.009(3) -0.016(3)
    C6 0.041(4) 0.044(4) 0.052(4) -0.011(3) 0.013(3) -0.017(3)
    C7 0.039(3) 0.042(3) 0.048(4) -0.010(3) 0.008(3) -0.016(3)
    C8 0.047(4) 0.048(4) 0.053(4) -0.014(3) 0.012(3) -0.020(3)
    C9 0.043(4) 0.048(4) 0.061(5) -0.012(3) 0.004(3) -0.014(3)
    C10 0.067(5) 0.049(5) 0.078(6) -0.014(4) 0.010(5) -0.021(4)
    C11 0.071(6) 0.070(6) 0.060(5) -0.040(5) 0.007(5) -0.013(5)
    C12 0.075(7) 0.079(7) 0.050(4) -0.040(5) 0.015(4) -0.017(4)
_geom_special_details
;
All e.s.d.'s (except the e.s.d. in the dihedral angle between two l.s.
planes) are estimated using the full covariance matrix. The cell
e.s.d.'s are taken into account individually in the estimation of
e.s.d.'s in distances, angles and torsion angles; correlations between
e.s.d.'s in cell parameters are only used when they are defined by
crystal symmetry. An approximate (isotropic) treatment of cell e.s.d.'s
is used for estimating e.s.d.'s involving l.s. planes.
;
loop_
    _geom_bond_atom_site_label_1
    _geom_bond_atom_site_label_2
    _geom_bond_site_symmetry_2
    _geom_bond_distance
    _geom_bond_publ_flag
    Hg1 I1 . 2.6671(9) yes
    Hg1 I2 . 2.6885(8) yes
    N1 Hg1 . 2.442(8) yes
    N2 Hg1 . 2.402(10) yes
    C1 N1 . 1.342(13) ?
    C1 C2 . 1.382(17) ?
    C1 H1 . 0.9300 ?
    C2 C3 . 1.377(17) ?
    C2 H2 . 0.9300 ?
    C3 C5 . 1.389(13) ?
    C3 C4 . 1.497(16) ?
    C4 H4A . 0.9600 ?
    C4 H4B . 0.9600 ?
    C4 H4C . 0.9600 ?
    C5 C6 . 1.384(12) ?
    C5 H5 . 0.9300 ?
    C6 N1 . 1.334(12) ?
    C6 C7 . 1.498(12) ?
    C7 N2 . 1.337(12) ?
    C7 C8 . 1.383(13) ?
    C8 C9 . 1.378(13) ?
    C8 H8 . 0.9300 ?
    C9 C11 . 1.392(16) ?
    C9 C10 . 1.506(16) ?
    C10 H10A . 0.9600 ?
    C10 H10B . 0.9600 ?
    C10 H10C . 0.9600 ?
    C11 C12 . 1.357(18) ?
    C11 H11 . 0.9300 ?
    C12 N2 . 1.366(15) ?
    C12 H12 . 0.9300 ?
loop_
    _geom_angle_atom_site_label_1
    _geom_angle_atom_site_label_2
    _geom_angle_atom_site_label_3
    _geom_angle_site_symmetry_1
    _geom_angle_site_symmetry_3
    _geom_angle
    _geom_angle_publ_flag
    I1 Hg1 I2 . . 132.56(3) yes
    N1 Hg1 I1 . . 111.9(2) yes
    N1 Hg1 I2 . . 92.87(19) yes
    N2 Hg1 N1 . . 67.3(3) yes
    N2 Hg1 I1 . . 104.9(2) yes
    N2 Hg1 I2 . . 122.2(2) yes
    C1 N1 Hg1 . . 122.2(7) ?
    C6 N1 Hg1 . . 119.2(6) ?
    C6 N1 C1 . . 118.6(8) ?
    C7 N2 Hg1 . . 120.8(7) ?
    C7 N2 C12 . . 117.4(9) ?
    C12 N2 Hg1 . . 121.7(7) ?
    N1 C1 C2 . . 122.5(10) ?
    N1 C1 H1 . . 118.7 ?
    C2 C1 H1 . . 118.8 ?
    C3 C2 C1 . . 119.5(10) ?
    C3 C2 H2 . . 120.1 ?
    C1 C2 H2 . . 120.4 ?
    C2 C3 C5 . . 117.6(10) ?
    C2 C3 C4 . . 120.8(11) ?
    C5 C3 C4 . . 121.6(11) ?
    C3 C4 H4A . . 109.3 ?
    C3 C4 H4B . . 109.5 ?
    H4A C4 H4B . . 109.5 ?
    C3 C4 H4C . . 109.6 ?
    H4A C4 H4C . . 109.5 ?
    H4B C4 H4C . . 109.5 ?
    C6 C5 C3 . . 120.2(9) ?
    C6 C5 H5 . . 119.7 ?
    C3 C5 H5 . . 120.2 ?
    N1 C6 C5 . . 121.6(8) ?
    N1 C6 C7 . . 116.6(8) ?
    C5 C6 C7 . . 121.7(8) ?
    N2 C7 C8 . . 121.2(8) ?
    N2 C7 C6 . . 116.1(8) ?
    C8 C7 C6 . . 122.6(8) ?
    C9 C8 C7 . . 121.0(9) ?
    C9 C8 H8 . . 119.4 ?
    C7 C8 H8 . . 119.6 ?
    C8 C9 C11 . . 117.7(10) ?
    C8 C9 C10 . . 120.2(10) ?
    C11 C9 C10 . . 122.1(9) ?
    C9 C10 H10A . . 109.2 ?
    C9 C10 H10B . . 109.6 ?
    H10A C10 H10B . . 109.5 ?
    C9 C10 H10C . . 109.6 ?
    H10A C10 H10C . . 109.5 ?
    H10B C10 H10C . . 109.5 ?
    C12 C11 C9 . . 118.7(10) ?
    C12 C11 H11 . . 120.7 ?
    C9 C11 H11 . . 120.6 ?
    N2 C12 C11 . . 123.8(10) ?
    N2 C12 H12 . . 118.1 ?
    C11 C12 H12 . . 118.2 ?
loop_
    _geom_torsion_atom_site_label_1
    _geom_torsion_atom_site_label_2
    _geom_torsion_atom_site_label_3
    _geom_torsion_atom_site_label_4
    _geom_torsion_site_symmetry_1
    _geom_torsion_site_symmetry_2
    _geom_torsion_site_symmetry_3
    _geom_torsion_site_symmetry_4
    _geom_torsion
    _geom_torsion_publ_flag
    C1 N1 Hg1 I1 . . . . 79.7(8) ?
    C1 N1 Hg1 I2 . . . . -58.9(7) ?
    C1 N1 Hg1 N2 . . . . 177.2(8) ?
    C6 N1 Hg1 I1 . . . . -96.9(7) ?
    C6 N1 Hg1 I2 . . . . 124.5(7) ?
    C6 N1 Hg1 N2 . . . . 0.6(7) ?
    C7 N2 Hg1 I1 . . . . 108.1(7) ?
    C7 N2 Hg1 I2 . . . . -78.2(8) ?
    C7 N2 Hg1 N1 . . . . 0.2(7) ?
    C12 N2 Hg1 I1 . . . . -68.7(9) ?
    C12 N2 Hg1 I2 . . . . 104.9(9) ?
    C12 N2 Hg1 N1 . . . . -176.6(10) ?
    C2 C1 N1 C6 . . . . -0.1(15) ?
    C2 C1 N1 Hg1 . . . . -176.7(8) ?
    N1 C1 C2 C3 . . . . 0.7(16) ?
    C1 C2 C3 C5 . . . . -1.2(16) ?
    C1 C2 C3 C4 . . . . 178.6(11) ?
    C2 C3 C5 C6 . . . . 1.1(14) ?
    C4 C3 C5 C6 . . . . -178.7(10) ?
    C3 C5 C6 N1 . . . . -0.5(14) ?
    C3 C5 C6 C7 . . . . 177.4(8) ?
    C5 C6 N1 Hg1 . . . . 176.7(6) ?
    C7 C6 N1 Hg1 . . . . -1.4(10) ?
    C5 C6 N1 C1 . . . . -0.1(13) ?
    C7 C6 N1 C1 . . . . -178.1(8) ?
    N1 C6 C7 N2 . . . . 1.6(11) ?
    C5 C6 C7 N2 . . . . -176.5(9) ?
    N1 C6 C7 C8 . . . . -178.0(8) ?
    C5 C6 C7 C8 . . . . 4.0(12) ?
    C6 C7 N2 Hg1 . . . . -1.0(10) ?
    C8 C7 N2 Hg1 . . . . 178.6(6) ?
    C6 C7 N2 C12 . . . . 176.0(9) ?
    C8 C7 N2 C12 . . . . -4.5(14) ?
    N2 C7 C8 C9 . . . . 1.9(13) ?
    C6 C7 C8 C9 . . . . -178.6(8) ?
    C7 C8 C9 C11 . . . . 1.7(13) ?
    C7 C8 C9 C10 . . . . -179.5(8) ?
    C8 C9 C11 C12 . . . . -2.5(16) ?
    C10 C9 C11 C12 . . . . 178.7(11) ?
    C9 C11 C12 N2 . . . . -0.1(19) ?
    C11 C12 N2 Hg1 . . . . -179.4(10) ?
    C11 C12 N2 C7 . . . . 3.6(18) ?
data_global
_journal_date_recd_electronic     2008-09-05
_journal_date_accepted     2008-09-08
_journal_name_full     'Acta Crystallographica, Section E'
_journal_year     2008
_journal_volume     64
_journal_issue     10
_journal_page_first     m1259
_journal_page_last     m1259
_journal_paper_category     QM
_journal_coeditor_code     HK2525
_publ_contact_author_name     'Amani, Vahid'
_publ_contact_author_address
;
Islamic Azad University
Shahr-e-Rey Branch
Tehran
Iran
;
_publ_contact_author_email     'v_amani2002@yahoo.com'
_publ_contact_author_fax     '0098 021 55277888'
_publ_contact_author_phone     '0098 021 55277850'
_publ_section_title
;
(4,4'-Dimethyl-2,2'-bipyridine-\k^2^<i>N</i>,<i>N</i>')diiodidomercury(II)
;
loop_
    _publ_author_name
    _publ_author_address
    'Yousefi, Mohammad'
;
Islamic Azad University
Shahr-e-Rey Branch
Tehran
Iran
;
    'Tadayon Pour, Nasim'
;
Islamic Azad University
Shahr-e-Rey Branch
Tehran
Iran
;
    'Amani, Vahid'
;
Islamic Azad University
Shahr-e-Rey Branch
Tehran
Iran
;
    'Khavasi, Hamid Reza'
;
Department of Chemistry
Shahid Beheshti University
Tehran 1983963113
Iran
;
