# Supplementary material for: (4,4′-Dimethyl-2,2′-bipyridine-κ2 N,N′)diiodidomercury(II)
Source: Acta Crystallogr Sect E Struct Rep Online. 2008 Sep 13;64(Pt 10):m1259. doi: 10.1107/S1600536808028791 (PMC2959485; doi:10.1107/S1600536808028791)
Supplement: Supplementary file 2 [file e-64-m1259-Isup2.hkl]

#
# h,k,l, Fc-squared, Fo-squared, sigma(Fo-squared) and status flag
#
data_I
_shelx_title ' KH335-2 SABOUNCHEI'
_shelx_refln_list_code          4
_shelx_F_calc_maximum      276.56
_exptl_crystal_F_000      2480.00
_reflns_d_resolution_high  0.7289
 
loop_
 _symmetry_equiv_pos_as_xyz
 'x, y, z'
 '-x, -y, -z'
 
_cell_length_a     8.4214
_cell_length_b     9.8391
_cell_length_c    10.2983
_cell_angle_alpha  69.383
_cell_angle_beta   88.448
_cell_angle_gamma  74.670
 
_shelx_F_squared_multiplier     1.000
 
loop_
 _refln_index_h
 _refln_index_k
 _refln_index_l
 _refln_F_squared_calc
 _refln_F_squared_meas
 _refln_F_squared_sigma
 _refln_observed_status
   1   0   0     2695.01     2844.11     33.97 o
   2   0   0     4871.84     5281.46    221.78 o
   4   0   0     2184.77     2229.97     81.04 o
   5   0   0      140.89      208.83     58.13 o
   6   0   0     5943.09     5844.78    132.89 o
   7   0   0      180.64      250.44     35.57 o
   8   0   0      154.74      154.30     14.03 o
   9   0   0       63.71      132.07     47.91 o
  10   0   0        5.63        5.35     30.40 o
  11   0   0       92.09       79.22     20.57 o
 -10   1   0      546.89      536.37     15.97 o
  -9   1   0       12.30       18.07     11.50 o
  -8   1   0       67.52       78.34     22.50 o
  -7   1   0     2347.36     2470.44     97.44 o
  -6   1   0      195.12      190.87     29.70 o
  -5   1   0       57.07       48.92      9.74 o
  -4   1   0     6268.74     6861.80    124.90 o
  -3   1   0     3061.25     3229.49     38.38 o
  -2   1   0    34409.66    37161.08    398.51 o
  -1   1   0      130.95      138.54     17.50 o
   0   1   0    18933.87    20571.06    458.97 o
   2   1   0     3914.60     4564.63     72.64 o
   3   1   0     7985.45     8306.15    195.51 o
   4   1   0    30320.33    33763.05    236.86 o
   5   1   0     5074.00     5303.92     25.31 o
   6   1   0     3064.84     3080.61     20.19 o
   7   1   0     8410.94     8821.38     29.75 o
   8   1   0      642.63      663.99     19.94 o
   9   1   0      652.41      647.67     11.38 o
  10   1   0      799.84      836.04     22.07 o
  11   1   0       45.05       62.21     18.53 o
 -10   2   0      140.73      125.87     25.64 o
  -9   2   0      873.95      861.98     15.29 o
  -8   2   0       20.05       10.34     11.84 o
  -7   2   0      583.38      639.38     11.41 o
  -6   2   0    11537.23    11240.17    447.98 o
  -5   2   0      331.60      294.25     12.26 o
  -4   2   0     3857.06     4047.66    122.50 o
  -3   2   0    27419.14    29135.29    587.45 o
  -2   2   0     2539.14     2679.48     32.51 o
  -1   2   0      393.01      399.68     16.41 o
   0   2   0    22666.07    23559.13    487.91 o
   1   2   0     2682.01     3101.92    113.47 o
   3   2   0      375.04      465.07     25.43 o
   4   2   0     4037.10     4195.43     36.29 o
   5   2   0      868.68      967.37     22.04 o
   6   2   0     4552.17     4655.49     29.23 o
   7   2   0     2489.83     2556.19     22.39 o
   8   2   0      772.43      736.19     15.38 o
   9   2   0     2171.02     2129.90     21.27 o
  10   2   0      478.99      499.71     19.79 o
  11   2   0      142.08      109.20     19.04 o
 -10   3   0        8.09        1.52     12.03 o
  -9   3   0      324.79      301.33     14.63 o
  -8   3   0      216.09      180.62     42.17 o
  -7   3   0      122.20      117.61     19.10 o
  -6   3   0     4119.21     4213.47     75.92 o
  -5   3   0     1794.66     1656.69     97.38 o
  -4   3   0     3782.64     3470.60     33.34 o
  -3   3   0     7307.35     7714.95    247.21 o
  -2   3   0    14781.31    14537.18    705.88 o
  -1   3   0    15389.14    14410.95    165.32 o
   0   3   0     8437.60     8605.31    647.02 o
   1   3   0    25163.25    32355.84   3797.87 o
   2   3   0    18193.78    22064.71    109.87 o
   4   3   0     9240.84    10155.29     53.73 o
   5   3   0     6444.93     6869.52     40.53 o
   6   3   0      231.70      265.59     18.25 o
   7   3   0      130.54      161.29     17.00 o
   8   3   0      695.98      765.01     20.03 o
   9   3   0       23.19       50.20     12.18 o
  10   3   0      252.64      243.78     18.48 o
  11   3   0       54.92       48.16     18.02 o
  -9   4   0      102.92      100.46     11.95 o
  -8   4   0      347.45      315.87     11.55 o
  -7   4   0       48.97       56.72      9.67 o
  -6   4   0      113.51      117.41     10.46 o
  -5   4   0     1395.72     1421.31     67.91 o
  -4   4   0      680.75      704.68     38.19 o
  -3   4   0     1014.27      914.28     61.65 o
  -2   4   0     6555.05     6132.85    349.97 o
  -1   4   0     1285.42     1339.77     48.24 o
   0   4   0    17796.06    18867.27   1410.99 o
   1   4   0    15162.51    17445.22   1642.34 o
   2   4   0        5.74       16.26     19.16 o
   3   4   0    33576.18    40242.79    124.29 o
   4   4   0     8188.49    10013.67     63.23 o
   5   4   0      476.45      479.78     20.82 o
   6   4   0    13576.78    13663.07     49.27 o
   7   4   0     1122.14     1182.47     22.21 o
   8   4   0      198.33      209.77     17.17 o
   9   4   0     1913.17     1935.75     24.84 o
  10   4   0        9.27       21.42     12.41 o
  11   4   0        5.39       29.29     17.39 o
  -8   5   0       27.62       66.97     46.55 o
  -7   5   0      301.59      277.61     13.63 o
  -6   5   0      120.48      170.84     12.30 o
  -5   5   0      307.38      294.44     17.89 o
  -4   5   0     1992.08     1965.00     96.54 o
  -3   5   0       35.37       93.10     56.35 o
  -2   5   0      540.46      545.66     41.52 o
  -1   5   0     5633.77     5297.83    152.29 o
   0   5   0     2144.01     2242.97    120.20 o
   1   5   0      321.90      358.26     69.62 o
   2   5   0     4191.55     4519.35    849.68 o
   3   5   0     6455.95     7565.65     49.18 o
   4   5   0     4650.48     5347.80     46.04 o
   5   5   0      570.00      615.67     45.42 o
   6   5   0     4207.89     4559.34    211.62 o
   7   5   0     5248.79     4891.20     30.13 o
   8   5   0        4.13       35.07     16.15 o
   9   5   0      820.52      778.73     15.83 o
  10   5   0     1329.26     1187.32     17.72 o
  11   5   0        0.99       -6.91     12.29 o
  -8   6   0       69.05       63.94      9.77 o
  -7   6   0      155.31      160.10     14.48 o
  -6   6   0      336.69      322.81     12.42 o
  -5   6   0      414.53      419.67     13.99 o
  -4   6   0      432.28      444.20     10.07 o
  -3   6   0     3410.29     3211.11     43.55 o
  -2   6   0      853.58      792.51     26.52 o
  -1   6   0      210.50      218.83     19.54 o
   0   6   0     8507.02     8676.98    495.80 o
   1   6   0       44.06       46.29     13.46 o
   2   6   0       81.77      100.43     14.37 o
   3   6   0     4640.61     5779.05     46.87 o
   4   6   0     1093.86     1161.64     24.37 o
   5   6   0       60.20       72.53     25.05 o
   6   6   0      116.09      146.15     17.17 o
   7   6   0     1747.43     1782.14     89.60 o
   8   6   0       20.62       52.30     10.78 o
   9   6   0       31.97       29.41     11.62 o
  10   6   0      685.78      684.65     20.25 o
  11   6   0       83.62       98.99     17.68 o
  -7   7   0       34.16       26.08      9.74 o
  -6   7   0      221.99      189.56     19.99 o
  -5   7   0       29.86       29.76      9.04 o
  -4   7   0      129.78       84.58      8.77 o
  -3   7   0     1840.23     1750.69     78.10 o
  -2   7   0      551.16      508.23     49.20 o
  -1   7   0       37.88       50.38     14.25 o
   0   7   0     4679.25     4602.24    320.90 o
   1   7   0     2782.02     2832.54    398.89 o
   2   7   0       96.59       92.65     16.83 o
   3   7   0     4255.61     4502.51    849.82 o
   4   7   0     2659.73     3240.19     32.15 o
   5   7   0      234.30      284.16     24.09 o
   6   7   0      465.47      522.25     20.08 o
   7   7   0     1455.23     1652.42    195.75 o
   8   7   0      193.68      197.88     14.74 o
   9   7   0       19.78       31.79     14.06 o
  10   7   0       57.49       77.65     22.01 o
  -6   8   0       44.15       40.18      9.32 o
  -5   8   0       20.68       17.67     15.28 o
  -4   8   0        4.14       23.17      8.86 o
  -3   8   0       53.59       81.44     16.80 o
  -2   8   0      471.17      464.06     40.31 o
  -1   8   0       39.84       58.45     11.15 o
   0   8   0       44.60       85.24     39.61 o
   1   8   0     2939.99     2913.80    318.76 o
   2   8   0      313.33      321.87     51.31 o
   3   8   0      560.36      542.86     96.43 o
   4   8   0     3131.86     3892.17     38.09 o
   5   8   0       27.85       59.89     23.51 o
   6   8   0      990.53     1240.17     28.78 o
   7   8   0     1928.68     2088.18    279.27 o
   8   8   0       61.88       55.12     11.75 o
   9   8   0      373.18      365.95     52.13 o
  10   8   0      374.84      403.21     15.71 o
  -5   9   0        5.20       10.29     13.80 o
  -4   9   0        4.30       16.30     10.32 o
  -3   9   0      223.65      235.18     30.49 o
  -2   9   0       17.33       22.08     13.72 o
  -1   9   0      122.24      145.66     16.72 o
   0   9   0        9.76       46.81     13.54 o
   1   9   0       47.87       78.54     14.06 o
   2   9   0      144.01      187.04     17.37 o
   3   9   0       40.41       46.88     15.41 o
   4   9   0       36.94       16.28     16.30 o
   5   9   0      413.38      509.73     25.69 o
   6   9   0      435.77      439.26     24.95 o
   7   9   0      235.31      261.78     56.88 o
   8   9   0      379.98      406.18     30.07 o
   9   9   0      232.48      236.17     26.27 o
  10   9   0      324.06      232.61     11.70 o
  -4  10   0       25.53       38.32     17.45 o
  -3  10   0       44.44       47.04     10.65 o
  -2  10   0      127.62      126.53     11.03 o
  -1  10   0       37.33       56.69     41.87 o
   0  10   0       81.22       93.62     13.33 o
   1  10   0      488.16      478.36     67.11 o
   2  10   0       38.48       16.28     15.27 o
   3  10   0      222.12      266.85     46.48 o
   4  10   0      166.95      172.17     19.84 o
   5  10   0        3.62        1.27     14.86 o
   6  10   0      196.48      266.26     17.46 o
   7  10   0        0.83      -23.06     23.06 o
   8  10   0       17.77        0.90     30.45 o
   9  10   0       10.38       14.14     11.51 o
  -2  11   0        3.77       -8.44     26.77 o
  -1  11   0       21.52       40.06     13.00 o
   0  11   0      154.20      145.33     10.00 o
   1  11   0       68.20       88.71     23.03 o
   2  11   0       55.82       54.74     11.59 o
   3  11   0      316.14      323.18     33.59 o
   4  11   0      281.81      257.34     14.45 o
   5  11   0       57.89       76.04     19.55 o
   6  11   0      296.99      278.78     28.96 o
   7  11   0      138.44      164.64     36.61 o
   8  11   0       20.61       11.95     10.12 o
   0  12   0        0.32       25.09      9.27 o
   1  12   0       13.37        7.91     13.18 o
   2  12   0       20.86       11.95     19.80 o
   3  12   0        4.44       20.44     11.80 o
   4  12   0      134.72      150.17     18.53 o
   5  12   0        6.25       -3.85     18.19 o
   6  12   0       11.21       -3.91     14.33 o
  -5 -12   1        0.39       13.37     12.69 o
  -4 -12   1        0.69       10.03     16.88 o
  -3 -12   1       51.83       57.06     17.34 o
  -2 -12   1       20.69       40.84     21.81 o
  -1 -12   1       11.71       37.84     13.20 o
  -7 -11   1      213.28      169.41     14.16 o
  -6 -11   1       14.53       11.46     15.00 o
  -5 -11   1       77.91       65.45     13.66 o
  -4 -11   1       18.52       14.39     17.96 o
  -3 -11   1        7.44        0.98     11.39 o
  -2 -11   1       21.95       17.13     13.02 o
  -1 -11   1        2.36       -0.12      9.85 o
   0 -11   1        0.49        5.38     27.54 o
   1 -11   1       20.89       45.06     13.37 o
   2 -11   1       13.57       41.30     15.92 o
  -8 -10   1      160.33      171.10     14.51 o
  -7 -10   1      292.73      339.00     38.09 o
  -6 -10   1      197.12      216.75     18.88 o
  -5 -10   1      265.72      284.43     18.05 o
  -4 -10   1      317.34      310.36     20.35 o
  -3 -10   1      323.93      342.22     42.91 o
  -2 -10   1      141.79      143.89     11.31 o
  -1 -10   1      242.30      188.17     16.35 o
   0 -10   1       88.30       94.03     12.35 o
   1 -10   1        6.79       17.92     10.03 o
   2 -10   1      109.51      101.74     27.06 o
   3 -10   1        0.06        1.15     10.21 o
  -9  -9   1       22.52       42.32     10.34 o
  -8  -9   1        4.00       29.49     22.21 o
  -7  -9   1      181.31      205.57     22.30 o
  -6  -9   1       52.68       73.66     22.78 o
  -5  -9   1       33.48        7.37     22.44 o
  -4  -9   1     1132.65     1187.00     98.65 o
  -3  -9   1      196.59      188.10     38.09 o
  -2  -9   1       87.23       89.35     12.02 o
  -1  -9   1     1131.09     1162.08     49.88 o
   0  -9   1      282.42      281.72     34.32 o
   1  -9   1       38.10       63.68     14.84 o
   2  -9   1      425.86      438.75     18.51 o
   3  -9   1       55.33       79.74     21.76 o
   4  -9   1        6.42       11.05      9.17 o
   5  -9   1       32.41       32.79      9.68 o
 -10  -8   1      159.10      128.30     18.50 o
  -9  -8   1      139.83      128.07     18.05 o
  -8  -8   1      424.66      417.17     74.30 o
  -7  -8   1      312.48      282.50     34.24 o
  -6  -8   1       99.71      127.44     22.55 o
  -5  -8   1      316.21      376.66     24.43 o
  -4  -8   1      122.67       81.52     26.52 o
  -3  -8   1       67.53       63.11     15.70 o
  -2  -8   1       60.73       96.59     38.67 o
  -1  -8   1        1.05       36.89     10.95 o
   0  -8   1      769.03      807.43     52.26 o
   1  -8   1       21.43        9.86     10.08 o
   2  -8   1        5.86       12.48     11.65 o
   3  -8   1      568.10      533.65     33.76 o
   4  -8   1        8.11        4.57     10.58 o
   5  -8   1        4.26       11.36      9.92 o
   6  -8   1      101.42      107.21     10.62 o
 -10  -7   1      787.62      704.57     99.67 o
  -9  -7   1      167.23      141.97     13.50 o
  -8  -7   1       63.56       86.52     11.77 o
  -7  -7   1     3916.45     4064.59    237.07 o
  -6  -7   1      452.79      454.89     54.52 o
  -5  -7   1       11.53       23.51     16.26 o
  -4  -7   1     6324.81     7299.02     44.86 o
  -3  -7   1      301.72      334.16     39.30 o
  -2  -7   1       22.86       24.51      9.85 o
  -1  -7   1     2523.10     2525.02    168.62 o
   0  -7   1       74.11       41.67     14.87 o
   1  -7   1       26.76       48.58     19.01 o
   2  -7   1       98.90      127.91     22.34 o
   3  -7   1        2.61       24.40     13.12 o
   4  -7   1       55.85       62.75      7.47 o
   5  -7   1       54.40       44.66     10.20 o
   6  -7   1        3.76       27.54     11.60 o
   7  -7   1       25.18       55.89     10.15 o
 -11  -6   1       41.75       22.38     12.01 o
 -10  -6   1      122.30      102.00     12.30 o
  -9  -6   1      176.40      206.10     12.48 o
  -8  -6   1        5.04       15.66      9.39 o
  -7  -6   1     1296.01     1353.32    133.82 o
  -6  -6   1     2723.58     2928.61    199.78 o
  -5  -6   1      317.61      397.22     25.17 o
  -4  -6   1     2908.27     3694.53     38.40 o
  -3  -6   1    10087.46    12908.07     65.84 o
  -2  -6   1      750.06      661.12     67.41 o
  -1  -6   1     1969.37     2011.21    159.50 o
   0  -6   1     8606.38     8682.04    506.44 o
   1  -6   1      639.16      553.35     39.62 o
   2  -6   1      254.94      240.54     14.00 o
   3  -6   1     1664.10     1513.89     83.95 o
   4  -6   1      103.36      102.24     29.41 o
   5  -6   1       11.65       54.51     23.45 o
   6  -6   1       99.75      108.47      9.50 o
   7  -6   1       11.84       11.16      7.28 o
   8  -6   1        5.39      -17.62     17.62 o
 -11  -5   1       42.39       33.54     12.13 o
 -10  -5   1      916.22      940.47     20.26 o
  -9  -5   1       48.54       90.88     15.75 o
  -8  -5   1       24.92       10.03     15.58 o
  -7  -5   1     1266.23     1214.47     17.67 o
  -6  -5   1      813.04      799.39    113.72 o
  -5  -5   1       41.64       76.21     14.51 o
  -4  -5   1        5.05       15.98     23.29 o
  -3  -5   1     3568.65     4513.31     43.22 o
  -2  -5   1      151.25      202.56     53.59 o
  -1  -5   1     3861.88     4019.91    496.58 o
   0  -5   1     3456.56     3498.34    137.06 o
   1  -5   1      582.36      441.63     14.03 o
   2  -5   1     4798.42     4479.57    193.34 o
   3  -5   1     1075.18      943.88     10.68 o
   4  -5   1     1094.07     1081.63     53.48 o
   5  -5   1     1622.58     1572.57     77.21 o
   6  -5   1      196.21      204.27     16.86 o
   7  -5   1      217.76      203.02     10.19 o
   8  -5   1      151.92      133.11     15.87 o
 -11  -4   1      127.03      118.72     18.25 o
 -10  -4   1     1039.48      999.14     20.77 o
  -9  -4   1     1263.75     1218.91     17.09 o
  -8  -4   1      959.76      949.91     15.44 o
  -7  -4   1     2537.12     2616.23     25.52 o
  -6  -4   1     6519.78     6312.88     33.94 o
  -5  -4   1     3624.82     3691.36     32.55 o
  -4  -4   1      701.72      843.36     25.10 o
  -3  -4   1     6896.66     8104.99     58.89 o
  -2  -4   1     4367.42     4425.52    969.43 o
  -1  -4   1     1951.46     2008.79    141.69 o
   0  -4   1      974.96     1105.92    158.03 o
   1  -4   1     2111.86     1748.75     88.11 o
   2  -4   1      762.06      702.03     25.04 o
   3  -4   1     1095.85     1216.08     10.86 o
   4  -4   1      744.26      732.06     22.12 o
   5  -4   1      103.50      105.67     11.22 o
   6  -4   1     1082.62     1143.43     40.44 o
   7  -4   1      144.17      169.26     28.19 o
   8  -4   1        5.13       13.97      8.80 o
   9  -4   1      301.30      266.33      8.87 o
 -11  -3   1       50.06       61.19     17.68 o
 -10  -3   1      128.19      168.19     17.74 o
  -9  -3   1     1564.92     1599.46     22.50 o
  -8  -3   1      233.77      222.31     12.41 o
  -7  -3   1     3546.12     3597.10     28.43 o
  -6  -3   1     6535.59     6794.44     37.59 o
  -5  -3   1      223.46      258.92     18.26 o
  -4  -3   1    18489.87    20938.78     74.41 o
  -3  -3   1     5662.79     7205.79     65.89 o
  -2  -3   1     1637.09     1975.55     40.35 o
  -1  -3   1    29631.59    26998.52    158.26 o
   0  -3   1     3993.90     3556.52    143.97 o
   1  -3   1     2781.95     2662.72    151.30 o
   2  -3   1    14179.43    13931.43    310.91 o
   3  -3   1       23.98       46.43     11.84 o
   4  -3   1     1133.47     1042.31     12.65 o
   5  -3   1     2445.80     2262.30     16.13 o
   6  -3   1      407.38      404.41     57.33 o
   7  -3   1       17.15       18.19     24.02 o
   8  -3   1        5.81        2.82     14.25 o
   9  -3   1       94.61       81.02     14.17 o
 -11  -2   1      183.76      190.48     13.66 o
 -10  -2   1        4.63       20.40     16.77 o
  -9  -2   1       85.85       96.50     12.30 o
  -8  -2   1     1023.87     1089.73     20.32 o
  -7  -2   1     2580.44     2749.34     26.27 o
  -6  -2   1       94.25       73.50     11.33 o
  -5  -2   1     2170.98     2027.97     21.44 o
  -4  -2   1    14846.75    16441.36     63.12 o
  -3  -2   1     7668.52     8426.87     53.70 o
  -1  -2   1    32005.24    28534.18    185.65 o
   0  -2   1    31658.28    27767.06   1763.37 o
   1  -2   1     4299.06     4145.42    131.33 o
   2  -2   1     4985.02     4811.88    201.06 o
   3  -2   1    28897.67    29952.77    393.89 o
   4  -2   1        6.34       38.39     10.73 o
   5  -2   1      599.23      508.66     10.02 o
   6  -2   1     3389.05     3386.87     98.43 o
   7  -2   1       73.45       75.96      8.54 o
   8  -2   1       24.76       11.75     17.73 o
   9  -2   1      360.04      360.92     12.00 o
  10  -2   1       33.81       46.62     14.46 o
 -11  -1   1      121.71      118.72     13.43 o
 -10  -1   1      611.55      590.38     15.37 o
  -9  -1   1      267.19      287.11     14.40 o
  -8  -1   1      122.52      150.52      8.78 o
  -7  -1   1     3238.08     3165.28    118.12 o
  -6  -1   1       73.31      117.65     32.64 o
  -5  -1   1      181.01      148.34      9.06 o
  -4  -1   1    11682.37    11950.09    189.75 o
  -3  -1   1     6883.96     6813.21     51.04 o
  -2  -1   1     2909.79     3463.94     34.87 o
   0  -1   1    24579.57    22001.35   1608.01 o
   1  -1   1      602.41      623.84     14.90 o
   2  -1   1      973.30     1152.00     23.41 o
   3  -1   1    31466.85    32732.52   1691.13 o
   4  -1   1      150.38      162.60     12.44 o
   5  -1   1      993.76     1078.24     97.88 o
   6  -1   1     5368.10     5356.78    183.79 o
   7  -1   1     1419.95     1514.11     44.21 o
   8  -1   1      362.38      400.63     13.12 o
   9  -1   1      471.27      445.83     22.17 o
  10  -1   1      283.47      286.63     45.57 o
 -11   0   1       11.87       15.87     11.54 o
 -10   0   1     1022.60      964.83     16.97 o
  -9   0   1      240.50      205.46     13.19 o
  -8   0   1      240.59      249.82     15.02 o
  -7   0   1     7350.60     7134.37     96.78 o
  -6   0   1     4663.49     4442.80    232.20 o
  -5   0   1      321.07      431.22     11.40 o
  -4   0   1    13600.17    13455.70    512.73 o
  -3   0   1    23902.26    25565.78    945.71 o
  -2   0   1       84.77      131.33     16.53 o
  -1   0   1     9799.41    10804.05    349.52 o
   0   0   1     7770.83     8643.66    395.61 o
   1   0   1    10550.52    10944.64    536.87 o
   2   0   1     8411.31     9408.22     94.66 o
   3   0   1     2673.25     2608.95     61.08 o
   4   0   1     7903.30     7762.05    224.54 o
   5   0   1     1321.73     1414.30     40.35 o
   6   0   1       17.29       29.32     17.59 o
   7   0   1     3229.26     3334.40    152.17 o
   8   0   1      201.18      217.13     16.52 o
   9   0   1      215.34      245.51     25.62 o
  10   0   1      477.57      546.90     74.48 o
 -10   1   1       20.70        7.47     10.15 o
  -9   1   1      604.09      546.08     14.42 o
  -8   1   1       41.50       60.72     26.60 o
  -7   1   1        1.86       13.79      9.45 o
  -6   1   1     8393.82     8243.59    427.86 o
  -5   1   1      331.13      342.51     16.98 o
  -4   1   1     1167.91     1184.52     34.47 o
  -2   1   1     6065.23     6713.00    135.81 o
  -1   1   1    14815.60    15254.64    120.37 o
   0   1   1    42537.41    60875.67   2843.40 o
   1   1   1      312.84      330.17     19.56 o
   2   1   1    12603.31    15001.31     91.30 o
   3   1   1    22176.10    23705.06    506.76 o
   4   1   1     3335.72     3294.53     55.29 o
   5   1   1     5204.58     5112.27     86.63 o
   6   1   1      836.33      890.92     15.44 o
   7   1   1      789.28      838.49     22.87 o
   8   1   1     1043.87     1124.73     46.87 o
   9   1   1       85.07      111.40     18.70 o
  10   1   1        5.32       -9.35     13.54 o
  11   1   1      109.11      138.38     20.51 o
 -10   2   1      266.20      287.60     40.55 o
  -9   2   1       27.99       28.28     13.88 o
  -8   2   1       28.54       21.67     28.84 o
  -7   2   1      286.28      371.90     12.50 o
  -6   2   1        2.14       14.67      8.81 o
  -5   2   1     1948.67     1708.06     13.98 o
  -4   2   1     4497.11     4121.93     19.62 o
  -3   2   1     1829.43     1974.03     17.00 o
  -2   2   1     9145.73     8670.12    144.89 o
  -1   2   1    26830.44    27250.25    490.06 o
   0   2   1     9583.86    11145.29    396.56 o
   1   2   1    41587.64    50198.02    981.92 o
   3   2   1    14736.20    17387.74     83.03 o
   4   2   1    23633.03    27649.37     87.57 o
   5   2   1     5065.65     5327.48     34.69 o
   6   2   1     7247.44     7611.24     37.91 o
   7   2   1     3859.19     3823.48     26.97 o
   8   2   1      392.65      533.95     19.22 o
   9   2   1     1335.68     1326.78     23.74 o
  10   2   1      149.32      191.32     20.06 o
  11   2   1        4.54      -13.54     13.54 o
 -10   3   1       33.52       17.32     48.78 o
  -9   3   1      699.18      704.10     22.91 o
  -8   3   1      370.38      395.99     11.06 o
  -7   3   1      377.70      403.54     10.90 o
  -6   3   1     2432.65     2533.35     18.79 o
  -5   3   1     1221.50     1285.72     18.84 o
  -4   3   1     1036.32     1015.66     14.84 o
  -3   3   1     4649.49     4929.66    214.60 o
  -2   3   1      824.67      922.17     14.52 o
  -1   3   1     4582.65     4015.28     28.53 o
   0   3   1        4.92       61.81     64.68 o
   1   3   1      375.61      422.27     31.13 o
   2   3   1     4537.42     5190.45     60.70 o
   4   3   1      930.42     1090.89     27.80 o
   5   3   1     1824.00     1771.06     27.00 o
   6   3   1    11971.82    12703.52     51.36 o
   7   3   1     1234.53     1388.78     23.01 o
   8   3   1      349.85      386.50     18.14 o
   9   3   1     2705.53     2845.59     28.69 o
  10   3   1      481.41      457.92     20.30 o
  11   3   1       21.85       48.22     13.54 o
  -9   4   1       94.21       96.64     11.42 o
  -8   4   1       42.14       39.34     20.85 o
  -7   4   1     1285.53     1212.61     15.13 o
  -6   4   1      689.50      688.51     11.59 o
  -5   4   1     1864.64     1700.38     36.89 o
  -4   4   1     8168.88     8093.15    185.02 o
  -3   4   1     4071.46     3982.11    219.56 o
  -2   4   1     9595.46     8971.73     80.32 o
  -1   4   1    17140.52    16331.41    809.45 o
   0   4   1     7630.59     8220.21     41.51 o
   1   4   1     9097.40    11260.06    720.95 o
   2   4   1     9627.03    10382.68   1214.82 o
   3   4   1     4803.90     5361.81     47.81 o
   4   4   1      310.04      391.78     25.29 o
   5   4   1      979.72     1053.15     24.88 o
   6   4   1      509.18      460.74     20.59 o
   7   4   1      759.89      824.08     20.60 o
   8   4   1       25.44       90.09     17.39 o
   9   4   1       14.92       58.13     17.85 o
  10   4   1      579.72      495.60     19.96 o
  11   4   1       27.17       29.29     13.14 o
  -9   5   1        4.24       40.07     11.24 o
  -8   5   1      102.90       82.28     10.86 o
  -7   5   1        8.39       -3.53      8.57 o
  -6   5   1      134.42      150.01     12.30 o
  -5   5   1      363.99      380.34      9.69 o
  -4   5   1       19.87       16.92     24.59 o
  -3   5   1     4693.14     4156.57    112.16 o
  -2   5   1      696.08      674.09     27.02 o
  -1   5   1       15.90       34.25     11.03 o
   0   5   1    26150.15    29977.96    683.81 o
   1   5   1     1879.24     1999.77    147.25 o
   2   5   1       16.45       76.84     43.33 o
   3   5   1    30506.51    35180.82    104.73 o
   4   5   1     1892.69     2125.31     31.16 o
   5   5   1       35.50       15.41     29.18 o
   6   5   1     9008.82     9299.69     47.26 o
   7   5   1      323.79      309.16     14.46 o
   8   5   1       37.21       97.06     17.85 o
   9   5   1      366.46      407.68     14.12 o
  10   5   1       90.77       64.94     18.47 o
  11   5   1       10.70       43.97     18.81 o
  -8   6   1       27.58       46.40     11.44 o
  -7   6   1      369.30      357.89     45.86 o
  -6   6   1        2.89       10.60     24.42 o
  -5   6   1      140.16      161.30     31.20 o
  -4   6   1      946.35     1032.65     28.27 o
  -3   6   1      113.74      156.84     24.54 o
  -2   6   1       39.27       29.24     10.81 o
  -1   6   1      541.58      545.22     35.99 o
   0   6   1     1717.14     1927.18    162.68 o
   1   6   1     2539.06     2523.69    276.56 o
   2   6   1       78.89      108.29     45.48 o
   3   6   1     3146.77     3348.61    654.27 o
   4   6   1     7758.28     9379.73     54.91 o
   5   6   1     1189.33     1497.21     32.44 o
   6   6   1     1490.69     1689.13     48.69 o
   7   6   1     3858.27     3813.07    397.96 o
   8   6   1       53.77       45.83     10.80 o
   9   6   1      502.61      487.05     14.80 o
  10   6   1     1248.07     1241.63     23.45 o
  11   6   1       19.70       45.67     18.53 o
  -7   7   1       26.21       32.38      6.98 o
  -6   7   1      405.84      416.19     21.98 o
  -5   7   1        0.22       -2.12      8.69 o
  -4   7   1       87.38      106.26      8.52 o
  -3   7   1     2554.10     2534.26    137.84 o
  -2   7   1       81.26       70.69     10.86 o
  -1   7   1       32.44       36.20     11.04 o
   0   7   1     4222.17     4694.26    505.24 o
   1   7   1      348.49      330.70     47.04 o
   2   7   1       41.93       46.65     38.39 o
   3   7   1      252.62      286.32     43.18 o
   4   7   1      345.74      318.22     19.79 o
   5   7   1      103.68       83.53     25.95 o
   6   7   1       31.74       22.61     18.24 o
   7   7   1      837.61      843.87    111.91 o
   8   7   1      218.72      194.31     29.25 o
   9   7   1      617.83      632.42     34.60 o
  10   7   1      416.13      405.14     25.71 o
  11   7   1       98.05      117.84     15.30 o
  -6   8   1      146.73      120.80     12.52 o
  -5   8   1       33.31       30.69      9.63 o
  -4   8   1       50.11       50.77      9.25 o
  -3   8   1      669.33      612.45     30.52 o
  -2   8   1      643.26      632.33     64.67 o
  -1   8   1      549.50      626.13     13.74 o
   0   8   1     1391.10     1458.89     94.90 o
   1   8   1     1394.78     1470.83    233.80 o
   2   8   1      630.34      588.19     53.39 o
   3   8   1      522.27      623.08    130.20 o
   4   8   1     3164.03     3665.13    591.73 o
   5   8   1      783.46      811.94     20.54 o
   6   8   1      331.78      429.90     25.57 o
   7   8   1      334.22      374.51     17.80 o
   8   8   1      188.39      222.87     13.26 o
   9   8   1        7.52      -14.48     14.49 o
  10   8   1        0.67       -9.05     15.13 o
  -5   9   1       53.06       63.17     12.47 o
  -4   9   1       11.26       21.81      8.15 o
  -3   9   1        0.55        5.37      9.47 o
  -2   9   1      304.28      307.69     15.52 o
  -1   9   1      218.90      234.89     13.07 o
   0   9   1      117.31      146.05     41.43 o
   1   9   1      653.84      557.41     81.75 o
   2   9   1        6.67       50.35     14.93 o
   3   9   1     1569.21     1468.98    180.53 o
   4   9   1     1502.93     1786.91     30.85 o
   5   9   1        8.80       59.74     43.71 o
   6   9   1     1447.85     1618.63     24.20 o
   7   9   1      669.16      712.94     20.93 o
   8   9   1       67.34       65.17     22.13 o
   9   9   1      473.35      436.20     43.29 o
  10   9   1       73.14      103.43     15.32 o
  -4  10   1       30.55       37.45     12.47 o
  -3  10   1        1.98       37.07     22.63 o
  -2  10   1       68.92       87.89     14.45 o
  -1  10   1       91.87      151.63     11.00 o
   0  10   1        0.97        9.28     12.66 o
   1  10   1        3.60       20.04     13.29 o
   2  10   1      271.15      247.58     35.97 o
   3  10   1      211.55      195.19     15.65 o
   4  10   1       74.31      112.31     21.42 o
   5  10   1      150.61      161.12     22.80 o
   6  10   1      319.97      327.24     28.34 o
   7  10   1      354.41      326.17     44.08 o
   8  10   1       24.47       39.97     13.45 o
   9  10   1      144.06      165.69     16.12 o
  -3  11   1       26.71       50.61     33.34 o
  -2  11   1       71.20       65.82     30.88 o
  -1  11   1       19.79       21.73     13.68 o
   0  11   1      190.98      184.29     10.38 o
   1  11   1       46.10       45.51     11.75 o
   2  11   1        1.94        6.54     21.87 o
   3  11   1      224.91      209.81     16.46 o
   4  11   1        0.17       31.05     18.75 o
   5  11   1        5.56      -14.73     14.73 o
   6  11   1       30.06       33.38     19.00 o
   7  11   1       36.14       37.58     15.34 o
   8  11   1        3.89        9.97     10.12 o
  -1  12   1        5.41        6.68     14.16 o
   0  12   1       80.73       71.45     27.96 o
   1  12   1       38.40       31.94     13.67 o
   2  12   1        0.40       27.11     19.18 o
   3  12   1      132.86      112.97     14.76 o
   4  12   1       75.99      102.16     18.81 o
   5  12   1        0.05       42.61     13.26 o
   6  12   1       62.39       82.44     21.42 o
   7  12   1       82.55      161.60     24.03 o
  -6 -11   2       34.09       26.27     12.25 o
  -5 -11   2       30.57       52.13     17.73 o
  -4 -11   2       23.41       28.73     17.17 o
  -3 -11   2       33.94       56.26     17.11 o
  -2 -11   2        2.02       18.33     11.16 o
  -1 -11   2       50.04       50.14     12.59 o
   0 -11   2       15.96       14.56     12.07 o
   1 -11   2        0.11       15.69     15.41 o
  -8 -10   2      172.55      158.79     14.04 o
  -7 -10   2       78.39       68.59     14.12 o
  -6 -10   2       48.60       44.92     17.48 o
  -5 -10   2      139.60      120.52     15.76 o
  -4 -10   2       17.08       25.84     17.45 o
  -3 -10   2       48.76       70.37     16.94 o
  -2 -10   2       51.73       45.98     11.17 o
  -1 -10   2       29.47       43.94     12.55 o
   0 -10   2        1.17       17.32     15.24 o
   1 -10   2        4.98       17.01     23.17 o
   2 -10   2       62.32       78.39     15.92 o
   3 -10   2        6.45       -3.04     12.76 o
  -9  -9   2       61.71       41.55     13.33 o
  -8  -9   2      218.59      254.33     22.78 o
  -7  -9   2      421.26      446.17     71.80 o
  -6  -9   2      190.81      222.67     30.86 o
  -5  -9   2      184.42      270.40     38.40 o
  -4  -9   2      778.57      710.42     51.52 o
  -3  -9   2       58.41       62.33     14.95 o
  -2  -9   2       63.94       71.16     13.09 o
  -1  -9   2      442.35      419.94     16.05 o
   0  -9   2       17.28        8.26     11.90 o
   1  -9   2        3.58       -9.02     28.19 o
   2  -9   2       83.87       57.32     12.20 o
   3  -9   2       16.35       32.77      8.80 o
   4  -9   2        1.58        0.60     16.39 o
  -9  -8   2        9.41        5.28     10.59 o
  -8  -8   2       21.72       45.74     19.07 o
  -7  -8   2      527.31      648.61     35.81 o
  -6  -8   2       21.73       10.51     21.98 o
  -5  -8   2        8.41       43.74     22.83 o
  -4  -8   2     2338.23     2325.61    282.85 o
  -3  -8   2      162.79      178.22     21.62 o
  -2  -8   2       99.39       97.21     11.48 o
  -1  -8   2     1570.14     1681.76     84.14 o
   0  -8   2      438.37      438.60     21.24 o
   1  -8   2       38.68       40.68     12.04 o
   2  -8   2      403.27      389.87     14.09 o
   3  -8   2      216.02      211.38     20.99 o
   4  -8   2       31.17       11.62     16.54 o
   5  -8   2       14.81       28.01      9.93 o
 -10  -7   2      246.26      213.73     44.52 o
  -9  -7   2       20.76       36.67     12.81 o
  -8  -7   2      213.02      212.64     60.39 o
  -7  -7   2      354.04      352.11     42.41 o
  -6  -7   2      207.96      220.73     29.36 o
  -5  -7   2       25.39       44.36     21.30 o
  -4  -7   2       82.37      111.18     24.54 o
  -3  -7   2     1095.21     1055.01     77.63 o
  -2  -7   2      128.80      132.89     14.55 o
  -1  -7   2       10.53       24.73     13.56 o
   0  -7   2     2249.66     2301.54     88.21 o
   1  -7   2      117.05      131.05     12.92 o
   2  -7   2      171.52      157.20     28.72 o
   3  -7   2      852.76      750.43     51.70 o
   4  -7   2        7.20       20.96     15.86 o
   5  -7   2       61.20       60.11      8.61 o
   6  -7   2      109.86       90.19      9.98 o
 -10  -6   2     1183.96     1129.33     37.18 o
  -9  -6   2       18.08       39.64     12.46 o
  -8  -6   2      381.20      403.89     22.99 o
  -7  -6   2     3845.99     3955.31    389.91 o
  -6  -6   2      229.86      277.28     37.18 o
  -5  -6   2      485.98      550.79     25.04 o
  -4  -6   2     5026.07     6009.04     47.68 o
  -3  -6   2      768.93      877.33     73.96 o
  -2  -6   2     1118.35     1080.73     84.96 o
  -1  -6   2      665.13      686.86     36.05 o
   0  -6   2      314.82      312.76     14.87 o
   1  -6   2      844.53      757.64     22.65 o
   2  -6   2      164.73      182.85     13.85 o
   3  -6   2       63.46       49.10      7.62 o
   4  -6   2      356.15      328.10     13.00 o
   5  -6   2      110.93      113.33     12.50 o
   6  -6   2       11.69       15.24      9.07 o
   7  -6   2       83.96       77.17      7.90 o
 -11  -5   2       15.73       35.75     11.84 o
 -10  -5   2      155.75      139.64     16.77 o
  -9  -5   2      558.88      570.00     13.95 o
  -8  -5   2      598.10      616.70     17.81 o
  -7  -5   2      992.58     1050.62     16.29 o
  -6  -5   2     5587.91     5876.64    721.35 o
  -5  -5   2     2504.13     2764.77    104.32 o
  -4  -5   2     4244.71     5347.04     45.53 o
  -3  -5   2    12273.14    15822.39     76.42 o
  -2  -5   2     2994.94     3190.40    194.49 o
  -1  -5   2     4425.66     4224.96    362.79 o
   0  -5   2     6899.87     6367.29    221.80 o
   1  -5   2      182.10      161.00     15.10 o
   2  -5   2     1779.79     1620.92    106.17 o
   3  -5   2     1404.44     1264.62     41.76 o
   4  -5   2        8.35       20.98      6.89 o
   5  -5   2      404.62      401.31     26.10 o
   6  -5   2        1.77       19.86     19.64 o
   7  -5   2       10.22       44.49      7.87 o
   8  -5   2       37.72       33.96     15.07 o
 -11  -4   2       43.14       60.85     16.71 o
 -10  -4   2      395.52      321.45     17.86 o
  -9  -4   2       44.34       40.34     10.94 o
  -8  -4   2      230.97      278.08     16.61 o
  -7  -4   2       19.65       38.64     15.41 o
  -6  -4   2      499.15      514.69     17.92 o
  -5  -4   2      756.49      879.53     20.55 o
  -4  -4   2     4607.13     5342.70    470.65 o
  -3  -4   2     1446.16     1740.11     33.86 o
  -2  -4   2     1753.04     1927.16    383.12 o
  -1  -4   2    12076.12    11651.58    645.95 o
   0  -4   2     2434.81     2301.44     69.13 o
   1  -4   2     4713.81     4383.18    310.81 o
   2  -4   2    11177.28    10468.24    526.17 o
   3  -4   2     1859.96     1798.26     65.33 o
   4  -4   2      851.64      930.39     18.54 o
   5  -4   2     1876.23     1716.24     26.85 o
   6  -4   2      479.31      527.51     29.97 o
   7  -4   2       39.26       53.54      9.90 o
   8  -4   2      112.18      115.86      9.48 o
   9  -4   2       24.19       16.27     19.19 o
 -11  -3   2      391.16      439.24     18.59 o
 -10  -3   2      612.75      593.05     14.80 o
  -9  -3   2     1339.79     1309.59     20.79 o
  -8  -3   2     2545.45     2602.37     24.25 o
  -7  -3   2     1704.43     1789.19     19.39 o
  -6  -3   2     3840.57     3653.77     25.96 o
  -5  -3   2     4135.67     4085.52     28.93 o
  -4  -3   2     1225.35     1231.95     20.42 o
  -3  -3   2     4159.44     4961.66    386.10 o
  -2  -3   2     2207.12     2578.16     45.26 o
  -1  -3   2     1746.09     1793.31    116.02 o
   0  -3   2     2259.60     2114.55    110.90 o
   1  -3   2      247.05      216.91     15.78 o
   2  -3   2       14.94       92.01     49.41 o
   3  -3   2     6524.25     6126.47     98.42 o
   4  -3   2       28.33       38.07     10.06 o
   5  -3   2       51.91       57.77      6.99 o
   6  -3   2     3184.65     3128.45    136.06 o
   7  -3   2       10.33       16.32     10.06 o
   8  -3   2        0.96       28.11      7.00 o
   9  -3   2      367.02      320.13     15.12 o
 -11  -2   2       11.58       23.23     17.45 o
 -10  -2   2      745.97      711.40     15.15 o
  -9  -2   2      570.31      567.88     18.49 o
  -8  -2   2       12.55       33.43     15.47 o
  -7  -2   2     8333.41     8160.61     34.72 o
  -6  -2   2     1960.06     1873.34     19.87 o
  -5  -2   2     1193.67     1304.46     20.98 o
  -3  -2   2     7049.79     7720.43     51.87 o
  -2  -2   2     1901.72     2327.97    128.71 o
   0  -2   2     2092.01     1994.44    111.11 o
   1  -2   2     1760.48     1595.01     83.43 o
   2  -2   2    11671.41    10940.59    160.03 o
   3  -2   2        8.53       18.50      7.52 o
   4  -2   2      116.63      151.84     14.45 o
   5  -2   2       58.21       82.51     10.78 o
   6  -2   2        8.95       47.37      6.63 o
   7  -2   2      303.57      349.67     18.26 o
   8  -2   2       34.60       38.41      8.67 o
   9  -2   2       34.68       15.56     10.55 o
  10  -2   2      140.78      148.18     10.40 o
 -11  -1   2      207.62      186.35     18.36 o
 -10  -1   2       46.19       75.13     16.77 o
  -9  -1   2       29.05       24.83     11.56 o
  -8  -1   2      496.74      491.93     27.82 o
  -7  -1   2      768.06      710.39     43.33 o
  -6  -1   2     1843.17     1730.13     50.83 o
  -5  -1   2      582.24      609.58     21.59 o
  -4  -1   2     8009.97     8094.54    473.37 o
  -3  -1   2    25995.99    26673.82   1808.00 o
  -2  -1   2      240.31      264.08     15.78 o
  -1  -1   2     9502.07    11360.75    182.95 o
   0  -1   2    76487.40    70543.42   2102.56 o
   1  -1   2     2039.04     1894.10    101.87 o
   2  -1   2     3777.15     3605.72    146.15 o
   3  -1   2    29627.86    30707.00   2134.86 o
   4  -1   2      220.18      192.69      9.08 o
   5  -1   2      271.09      287.52     12.93 o
   6  -1   2     5021.88     5384.59    283.69 o
   7  -1   2       80.83      111.97     14.36 o
   8  -1   2       53.67       80.46     26.21 o
   9  -1   2      136.06      160.36     11.05 o
  10  -1   2       13.42       27.97     12.15 o
 -11   0   2        6.78       26.75     17.54 o
 -10   0   2      969.02      827.46     51.78 o
  -9   0   2       26.41       26.93      9.02 o
  -8   0   2       25.00       -0.86     10.26 o
  -7   0   2     5117.64     4902.27    304.42 o
  -6   0   2      714.57      649.68     11.78 o
  -5   0   2      324.19      373.96     12.39 o
  -4   0   2     5567.14     5691.11    203.90 o
  -3   0   2     7739.39     8197.55    422.05 o
  -2   0   2      156.56      187.00     14.23 o
  -1   0   2      488.89      510.73     23.16 o
   0   0   2    19799.58    20626.14    347.70 o
   1   0   2     1750.18     1685.87    155.20 o
   2   0   2     7248.38     7292.56    374.18 o
   3   0   2    12560.03    12495.52    351.51 o
   4   0   2     7570.74     8068.40    202.75 o
   5   0   2     6673.43     6602.76    201.63 o
   6   0   2     3573.64     3509.62    142.78 o
   7   0   2     2846.65     2919.01    160.03 o
   8   0   2     1320.16     1293.24     28.20 o
   9   0   2      423.46      421.90     20.41 o
  10   0   2      356.18      413.31     17.12 o
 -10   1   2      582.08      514.59     26.03 o
  -9   1   2      613.56      609.50     24.53 o
  -8   1   2      177.84      125.29      8.99 o
  -7   1   2     2909.74     2957.88    155.38 o
  -6   1   2     6956.94     6711.96    149.35 o
  -5   1   2     2364.60     2203.67     15.85 o
  -4   1   2     4909.24     4862.76    121.49 o
  -3   1   2    24284.38    25938.69   1816.77 o
  -2   1   2     7564.86     7547.47    251.60 o
  -1   1   2      165.58      232.13     27.34 o
   0   1   2    25734.60    31573.07   3456.38 o
   1   1   2    10654.22     8674.16    400.43 o
   2   1   2     1220.43     1361.61    226.34 o
   3   1   2      601.27      553.25     20.79 o
   4   1   2     6864.85     7015.11    283.53 o
   5   1   2      377.66      469.88     14.25 o
   6   1   2     1825.87     1912.72     69.92 o
   7   1   2     1867.95     2039.43     29.75 o
   8   1   2        3.59      -13.14     13.14 o
   9   1   2     1271.43     1383.27     25.32 o
  10   1   2      209.76      233.11     15.81 o
  11   1   2        1.15       43.97     21.13 o
 -10   2   2        6.96       11.58     19.77 o
  -9   2   2      769.52      692.13     68.05 o
  -8   2   2       83.45       96.37     18.05 o
  -7   2   2      295.88      231.05     24.35 o
  -6   2   2     6374.11     6294.50    343.64 o
  -5   2   2       55.28       71.58     19.44 o
  -4   2   2     5374.19     4956.21    116.27 o
  -3   2   2    20048.98    20796.04   1019.13 o
  -2   2   2     2387.53     2160.93     25.78 o
  -1   2   2    28095.98    27118.21    250.77 o
   0   2   2    23927.10    27983.95   2243.90 o
   1   2   2    12414.59    11950.27   1332.42 o
   3   2   2     6273.57     6851.44     52.75 o
   4   2   2     6009.00     6324.49     43.05 o
   5   2   2    10254.88    11521.99     53.91 o
   6   2   2       52.89       56.38     19.66 o
   7   2   2      304.19      274.17     19.84 o
   8   2   2      809.03      872.64     17.14 o
   9   2   2      175.11      207.03     20.06 o
  10   2   2       23.51       19.77     19.66 o
  11   2   2       26.14       25.33     14.73 o
 -10   3   2       37.13       33.00     14.21 o
  -9   3   2       73.04      107.51     10.67 o
  -8   3   2      416.07      406.61     10.12 o
  -7   3   2       68.20       48.92     11.71 o
  -6   3   2      428.43      448.90     19.03 o
  -5   3   2     2982.86     2885.64     24.77 o
  -4   3   2     3029.72     3087.25     84.73 o
  -3   3   2      235.08      190.26     11.14 o
  -2   3   2    10507.88    10076.13     33.73 o
  -1   3   2    13445.04    13259.45    434.95 o
   0   3   2    16015.18    16740.71   1021.35 o
   1   3   2    18021.46    19065.18   2060.08 o
   2   3   2     9958.47     9804.75    401.12 o
   4   3   2     6893.68     7300.25     47.61 o
   5   3   2     2318.90     2355.19     26.52 o
   6   3   2    12338.05    12124.34     49.16 o
   7   3   2      435.23      425.39     15.71 o
   8   3   2       48.06       58.31     17.68 o
   9   3   2     1859.75     1832.38     25.69 o
  10   3   2        0.50       12.18     18.75 o
  11   3   2        4.07       23.46     20.00 o
  -9   4   2      267.09      259.90     14.48 o
  -8   4   2       13.32       42.16     47.48 o
  -7   4   2      658.20      644.12     31.34 o
  -6   4   2      791.61      845.51     73.52 o
  -5   4   2       26.66       35.13      9.72 o
  -4   4   2     3740.32     3674.97     20.88 o
  -3   4   2       24.73       44.63     10.30 o
  -2   4   2      372.49      298.40     25.07 o
  -1   4   2     8573.16     8044.16    165.01 o
   0   4   2     4129.68     4033.81    362.63 o
   1   4   2      107.04      127.16     14.40 o
   2   4   2     4590.24     4598.06    334.91 o
   3   4   2    19888.99    24208.93    102.65 o
   4   4   2      736.55      950.29     36.52 o
   5   4   2       33.04       37.28     22.15 o
   6   4   2    10189.27    10551.02     50.10 o
   7   4   2     2169.44     1973.77     22.48 o
   8   4   2      108.75      114.07     12.52 o
   9   4   2     1940.60     1986.99     26.89 o
  10   4   2      763.17      762.65     17.47 o
  11   4   2        1.86       -3.00     19.55 o
  -9   5   2        9.02       27.15     19.46 o
  -8   5   2      147.29      174.88     14.71 o
  -7   5   2      893.48      902.06     58.33 o
  -6   5   2      366.48      363.60     59.73 o
  -5   5   2      708.43      759.57     14.20 o
  -4   5   2     4533.27     4557.19    206.88 o
  -3   5   2     4092.95     3901.96    195.48 o
  -2   5   2     1361.16     1369.97     78.92 o
  -1   5   2     7176.89     7561.96     34.27 o
   0   5   2    11153.48    11658.63   1241.83 o
   1   5   2       94.64      142.10     18.35 o
   2   5   2      867.49      981.63     65.74 o
   3   5   2     5228.79     5408.12    662.74 o
   4   5   2     1795.57     1874.53     31.50 o
   5   5   2       51.06       57.06     21.76 o
   6   5   2      216.50      241.48     22.33 o
   7   5   2     2155.79     2226.35     28.00 o
   8   5   2       52.77       97.35     13.32 o
   9   5   2        2.06       35.86     19.09 o
  10   5   2      908.32      870.12     17.76 o
  11   5   2       22.09       13.48     13.99 o
  -8   6   2        3.24       83.04     11.33 o
  -7   6   2       19.58        7.75     19.46 o
  -6   6   2      557.50      440.19     10.43 o
  -5   6   2        9.15       -3.25     12.29 o
  -4   6   2       34.17       45.19     18.67 o
  -3   6   2     6579.10     5982.23    123.23 o
  -2   6   2       57.06       45.13     14.51 o
  -1   6   2      371.34      397.38     30.63 o
   0   6   2    17233.14    18443.98   1170.63 o
   1   6   2      649.97      697.73     22.00 o
   2   6   2     1306.19     1558.95    160.41 o
   3   6   2    17712.56    18540.92   2370.28 o
   4   6   2     1435.10     1468.23     94.98 o
   5   6   2      880.94     1045.46     32.08 o
   6   6   2     3809.61     4178.01    331.11 o
   7   6   2     2101.69     2258.79    213.00 o
   8   6   2      497.01      524.08     32.55 o
   9   6   2      368.79      337.83     20.86 o
  10   6   2       71.41       50.15     14.22 o
  11   6   2       83.15       91.63     19.66 o
  -7   7   2      138.75      161.08     12.30 o
  -6   7   2       23.73       50.97     13.33 o
  -5   7   2       42.77       53.63     19.07 o
  -4   7   2       95.94      133.41     34.65 o
  -3   7   2        5.85       28.92     15.58 o
  -2   7   2      759.53      795.09     16.82 o
  -1   7   2      183.85      195.41     22.96 o
   0   7   2      408.60      435.79     74.15 o
   1   7   2     5729.77     5546.26     45.47 o
   2   7   2     1603.68     1767.03    253.42 o
   3   7   2     1275.32     1237.33    172.96 o
   4   7   2     7825.27     8016.08    585.99 o
   5   7   2       77.22      111.41     25.84 o
   6   7   2     2314.93     2716.04     32.68 o
   7   7   2     4558.04     5204.16    422.66 o
   8   7   2      110.60       95.77     16.62 o
   9   7   2      708.97      688.52     62.40 o
  10   7   2      475.31      500.16     15.65 o
  11   7   2        1.44       -2.68     12.68 o
  -7   8   2       10.31       35.92      9.59 o
  -6   8   2      300.99      288.95      9.59 o
  -5   8   2       33.76       76.04     17.22 o
  -4   8   2       39.14       66.12     10.24 o
  -3   8   2     1147.64     1149.47     26.33 o
  -2   8   2       42.93       85.44     31.12 o
  -1   8   2      310.19      373.71     14.12 o
   0   8   2      874.16      891.99     79.98 o
   1   8   2       40.85       70.06     23.57 o
   2   8   2      570.25      595.91     45.92 o
   3   8   2      303.57      355.75    113.31 o
   4   8   2      124.94       96.18     18.33 o
   5   8   2      719.79      762.39     14.88 o
   6   8   2      945.13      933.61     77.91 o
   7   8   2      252.99      231.52     29.14 o
   8   8   2      114.91      126.76     11.87 o
   9   8   2      697.57      714.18     92.94 o
  10   8   2      261.57      289.91     16.71 o
  -6   9   2       20.31       -4.74     11.62 o
  -5   9   2       87.53       70.68      9.60 o
  -4   9   2      148.12      174.25     14.90 o
  -3   9   2      192.36      183.74     18.65 o
  -2   9   2      618.25      731.29     15.06 o
  -1   9   2      306.84      346.67     12.70 o
   0   9   2      687.04      796.10     97.69 o
   1   9   2     2489.25     2595.95    320.24 o
   2   9   2      755.15      688.63     96.83 o
   3   9   2      889.55      944.34    108.30 o
   4   9   2      635.08      724.55    105.26 o
   5   9   2      190.55      209.44     27.83 o
   6   9   2      140.86      204.79     31.37 o
   7   9   2       15.74       45.13     18.07 o
   8   9   2       39.90       24.10     18.59 o
   9   9   2        5.44       14.05     13.61 o
  10   9   2       64.36       45.50     14.73 o
  -4  10   2        1.03      -11.40     12.02 o
  -3  10   2        1.44       -3.34     25.10 o
  -2  10   2       87.17      100.68     44.82 o
  -1  10   2       58.27       92.63     15.09 o
   0  10   2      460.07      529.54     84.29 o
   1  10   2      219.26      190.18     14.97 o
   2  10   2        0.50      -11.62     11.62 o
   3  10   2     1319.80     1290.46     70.26 o
   4  10   2      262.64      337.55     23.35 o
   5  10   2        8.18       14.15     20.22 o
   6  10   2     1180.98     1214.59    176.02 o
   7  10   2      252.51      273.41     18.39 o
   8  10   2       10.88       11.27     13.11 o
   9  10   2      276.66      247.75     21.35 o
  -3  11   2       11.60       19.22     15.78 o
  -2  11   2       10.62       24.40     12.66 o
  -1  11   2       51.35       45.84     23.77 o
   0  11   2       15.62        6.23     14.16 o
   1  11   2        8.68       15.64     11.01 o
   2  11   2       18.51        9.13     12.01 o
   3  11   2       89.91       74.67     36.46 o
   4  11   2      219.41      224.61     21.42 o
   5  11   2        9.26       18.02     21.98 o
   6  11   2      119.04      103.16     16.82 o
   7  11   2      378.93      372.99     49.01 o
   8  11   2        9.48       10.59     10.35 o
  -1  12   2        1.76      -11.32     11.32 o
   0  12   2      104.79      107.07     11.33 o
   1  12   2        0.64       37.78     40.99 o
   2  12   2        1.81      -11.70     14.05 o
   3  12   2      131.48      136.27     33.07 o
   4  12   2        0.33        9.57     19.32 o
   5  12   2        2.52       21.98     14.56 o
   6  12   2       25.38       60.00     23.40 o
   7  12   2        8.19       -7.14     25.27 o
   2  13   2        0.33       41.10     22.75 o
   3  13   2       33.25       24.55     34.11 o
   4  13   2      100.76      117.64     19.27 o
  -5 -11   3       49.12       50.37     17.45 o
  -4 -11   3       38.66       28.10     16.88 o
  -3 -11   3       28.20       48.10     16.15 o
  -2 -11   3       57.12       61.39     18.47 o
  -1 -11   3       18.95       10.37     19.69 o
  -7 -10   3        2.03        2.11     11.73 o
  -6 -10   3        4.25       -0.82     11.15 o
  -5 -10   3       20.04       29.47     14.20 o
  -4 -10   3      156.69      137.23     14.67 o
  -3 -10   3        8.67       34.16     16.20 o
  -2 -10   3        6.10        8.60     12.27 o
  -1 -10   3      258.55      225.89     10.60 o
   0 -10   3        6.87       23.01     11.57 o
   1 -10   3        0.51       11.19     11.62 o
   2 -10   3       58.83       58.20     12.11 o
  -8  -9   3      244.34      237.00     21.28 o
  -7  -9   3       30.58       -6.34     13.00 o
  -6  -9   3       28.03       20.77     13.91 o
  -5  -9   3      211.28      179.89     15.60 o
  -4  -9   3        2.19       17.72     13.77 o
  -3  -9   3        4.20        2.67     13.62 o
  -2  -9   3       16.75       39.93     18.50 o
  -1  -9   3       18.77       23.65     11.84 o
   0  -9   3        9.54        9.97      9.84 o
   1  -9   3        1.56        5.99     11.43 o
   2  -9   3        6.49       -3.81      9.14 o
   3  -9   3       57.85       58.92     12.00 o
  -9  -8   3        3.48       13.59     12.34 o
  -8  -8   3      235.48      266.76     16.58 o
  -7  -8   3     1174.95     1099.41    100.00 o
  -6  -8   3       21.30       33.25     18.07 o
  -5  -8   3      232.06      281.54     16.41 o
  -4  -8   3     1554.74     1407.37    115.65 o
  -3  -8   3        5.52        5.07     13.79 o
  -2  -8   3       13.50       26.18     10.46 o
  -1  -8   3      909.58      890.12     30.90 o
   0  -8   3        1.27        9.58     11.43 o
   1  -8   3        3.21       12.18     11.33 o
   2  -8   3       75.41       80.31      8.62 o
   3  -8   3       13.85       28.55     10.45 o
   4  -8   3        1.25       -8.71      9.99 o
   5  -8   3        0.06        3.02     12.27 o
 -10  -7   3       81.77       78.25     11.36 o
  -9  -7   3        9.63       17.91     12.35 o
  -8  -7   3        0.42       -6.72     16.26 o
  -7  -7   3      829.05      856.14     64.09 o
  -6  -7   3       74.07       78.50     12.54 o
  -5  -7   3      184.68      261.20     62.74 o
  -4  -7   3     1121.70     1312.51     54.97 o
  -3  -7   3      988.39      895.75     90.44 o
  -2  -7   3      584.21      602.33     25.58 o
  -1  -7   3     1167.73     1151.63     19.31 o
   0  -7   3     1063.65      971.99     15.82 o
   1  -7   3      476.00      471.00     65.33 o
   2  -7   3      188.46      197.10     11.11 o
   3  -7   3      390.23      367.26     33.06 o
   4  -7   3       77.85       78.43      9.63 o
   5  -7   3        9.27       11.92      8.12 o
   6  -7   3       48.12       67.14     10.14 o
 -10  -6   3      424.16      403.01     14.05 o
  -9  -6   3       59.25       93.13     12.48 o
  -8  -6   3       13.31       13.46     12.17 o
  -7  -6   3      716.62      721.38     66.18 o
  -6  -6   3      219.03      259.87     64.84 o
  -5  -6   3      117.88      136.14     13.09 o
  -4  -6   3       41.54        8.10     28.39 o
  -3  -6   3     1576.17     1647.21     63.88 o
  -2  -6   3      470.85      492.48     37.46 o
  -1  -6   3      738.64      736.80     25.71 o
   0  -6   3     1439.71     1363.41     53.04 o
   1  -6   3       80.64       66.40     10.71 o
   2  -6   3      972.10      885.52     40.16 o
   3  -6   3      473.09      450.07     25.00 o
   4  -6   3       26.43       45.27      8.33 o
   5  -6   3      505.40      435.06     21.14 o
   6  -6   3       45.26       46.24      9.44 o
   7  -6   3        4.29       14.07      9.66 o
 -10  -5   3      715.96      643.26     18.49 o
  -9  -5   3       91.19       96.67     10.99 o
  -8  -5   3      669.35      739.63     18.15 o
  -7  -5   3     2282.44     2334.25    237.29 o
  -6  -5   3      752.11      820.08     86.65 o
  -5  -5   3     2921.56     3212.73    260.17 o
  -4  -5   3      969.80     1098.56     53.78 o
  -3  -5   3     1296.56     1533.94     33.36 o
  -2  -5   3     3111.67     2968.64    200.95 o
  -1  -5   3      131.08      128.79     12.13 o
   0  -5   3      712.06      669.55     22.95 o
   1  -5   3     1414.51     1307.05     40.60 o
   2  -5   3      502.73      447.13     16.58 o
   3  -5   3       84.17      108.94     14.08 o
   4  -5   3      244.69      253.49     12.53 o
   5  -5   3      374.17      351.67     24.37 o
   6  -5   3      128.83      127.00     12.36 o
   7  -5   3       19.58       13.03      7.21 o
   8  -5   3       29.36        2.89     15.01 o
 -11  -4   3      104.22      115.37     16.66 o
 -10  -4   3       45.45       53.49     15.92 o
  -9  -4   3      795.89      708.37     18.15 o
  -8  -4   3     1295.63     1325.12     20.39 o
  -7  -4   3     1868.66     1856.74     19.11 o
  -6  -4   3     3250.96     3221.15     27.39 o
  -5  -4   3     3618.85     3987.79    368.81 o
  -4  -4   3     8282.84     9314.40    570.01 o
  -3  -4   3     4571.11     5503.87     53.88 o
  -2  -4   3     1033.42     1167.47     24.96 o
  -1  -4   3    13055.13    12319.43    375.76 o
   0  -4   3     2338.81     2179.07     79.65 o
   1  -4   3      124.54      131.39      9.27 o
   2  -4   3     5533.74     5177.75    240.40 o
   3  -4   3        8.33       13.49      8.52 o
   4  -4   3       99.26      112.18      7.54 o
   5  -4   3      787.73      772.69     38.35 o
   6  -4   3      113.05      132.58      9.14 o
   7  -4   3       13.38       21.42      7.64 o
   8  -4   3       29.21       29.69      9.59 o
 -11  -3   3      156.48      124.73     17.23 o
 -10  -3   3       10.32        6.91     15.58 o
  -9  -3   3       10.17       47.20     14.84 o
  -8  -3   3      562.91      598.93     17.30 o
  -7  -3   3     1287.32     1361.26     20.51 o
  -6  -3   3       43.58       36.89     15.53 o
  -5  -3   3     1089.03      995.60     19.43 o
  -4  -3   3    10705.09    11031.50     53.51 o
  -3  -3   3     1476.16     1605.98     79.66 o
  -2  -3   3     1972.94     2641.25     50.53 o
  -1  -3   3    26755.21    25273.21    107.10 o
   0  -3   3     5316.95     5198.51    241.52 o
   1  -3   3      165.26      146.76     12.60 o
   2  -3   3    10072.65     9072.51    669.67 o
   3  -3   3     4827.94     4727.30    237.47 o
   4  -3   3        3.06        7.17      8.68 o
   5  -3   3     1112.41     1052.16     30.51 o
   6  -3   3     1238.80     1290.62     20.44 o
   7  -3   3        8.72        7.63      6.48 o
   8  -3   3       33.02       35.30      7.47 o
   9  -3   3      125.63      114.10     13.14 o
 -11  -2   3      497.38      376.20     19.05 o
 -10  -2   3      463.12      438.57     13.72 o
  -9  -2   3      344.85      294.28     12.42 o
  -8  -2   3     1496.16     1340.50     16.93 o
  -7  -2   3     2292.13     2222.29     20.38 o
  -6  -2   3      349.62      343.28     12.76 o
  -5  -2   3     1431.31     1443.31     21.38 o
  -4  -2   3     5154.19     5411.11     37.11 o
  -3  -2   3     2587.92     2709.39     32.41 o
  -2  -2   3      157.37      186.92     29.79 o
  -1  -2   3     1443.67     1490.14    105.89 o
   0  -2   3    12635.83    11482.75    899.95 o
   1  -2   3      833.54      740.49     33.80 o
   2  -2   3        1.47       40.23     18.64 o
   3  -2   3    12013.00    11259.91    366.38 o
   4  -2   3       84.27       52.20      6.40 o
   5  -2   3      254.60      256.73      7.16 o
   6  -2   3     3388.27     3372.07     74.26 o
   7  -2   3       28.42       64.74     31.26 o
   8  -2   3      169.62      171.29      6.94 o
   9  -2   3      287.64      309.83     10.45 o
 -11  -1   3        0.52       21.70     17.17 o
 -10  -1   3     1309.38     1248.78     17.20 o
  -9  -1   3       85.37       91.19     17.25 o
  -8  -1   3        1.92       10.80      9.24 o
  -7  -1   3    11687.08    11589.17    446.20 o
  -6  -1   3      921.83      926.88     18.11 o
  -5  -1   3      193.41      187.65     15.87 o
  -4  -1   3    29847.41    27772.04     99.22 o
  -3  -1   3     3470.17     3511.60    198.08 o
  -2  -1   3      554.08      503.76     19.23 o
   0  -1   3     5687.77     5824.32    266.43 o
   1  -1   3     1738.49     1622.73     96.10 o
   2  -1   3     1161.33     1025.88     28.00 o
   3  -1   3     1334.32     1318.40     81.81 o
   4  -1   3     2692.62     2632.68     45.43 o
   5  -1   3      606.64      600.83     13.34 o
   6  -1   3        7.35       45.85      7.02 o
   7  -1   3      907.16      953.15     60.05 o
   8  -1   3      349.70      360.75      8.72 o
   9  -1   3       59.31       67.82      7.21 o
  10  -1   3      139.10      148.18     34.52 o
 -11   0   3       62.97       66.63     17.28 o
 -10   0   3        8.04        4.99     11.36 o
  -9   0   3      457.20      395.01     17.41 o
  -8   0   3       22.52       48.57     16.49 o
  -7   0   3      605.76      581.61     33.24 o
  -6   0   3     6992.48     6485.37    457.24 o
  -5   0   3     1992.47     1874.09    127.06 o
  -4   0   3     3909.65     3847.47    187.79 o
  -3   0   3    37468.05    37370.00    119.86 o
  -2   0   3     6002.53     5931.17    237.94 o
  -1   0   3     9641.19     9740.26    765.76 o
   0   0   3    69083.05    73673.20   2177.41 o
   1   0   3     3599.90     2963.72    234.90 o
   2   0   3     9238.37     8670.26    523.39 o
   3   0   3    19339.79    19421.96   1080.51 o
   4   0   3       45.53       75.73     10.97 o
   5   0   3     2124.88     2305.03     73.64 o
   6   0   3     1286.99     1241.41     43.06 o
   7   0   3       28.02       40.80     12.13 o
   8   0   3      313.89      359.11     25.52 o
   9   0   3       15.69       35.35     31.42 o
  10   0   3        3.07       55.13     10.81 o
 -10   1   3      725.03      695.33     26.94 o
  -9   1   3       61.32       51.76     18.90 o
  -8   1   3       72.02       54.68     12.06 o
  -7   1   3     1565.98     1674.50     87.39 o
  -6   1   3      382.92      338.36      9.97 o
  -5   1   3      448.02      407.37     15.17 o
  -4   1   3        3.23       48.51     11.03 o
  -3   1   3     1805.05     1945.15     39.96 o
  -2   1   3     6544.73     6364.43    188.41 o
  -1   1   3    16622.48    15734.55    455.82 o
   0   1   3     7523.21     8449.09    723.11 o
   1   1   3    10855.32     9226.51    835.73 o
   2   1   3    25049.65    22916.82   2896.90 o
   3   1   3     6617.14     6703.69    596.46 o
   4   1   3     7918.01     7983.76    546.29 o
   5   1   3    10725.83    10818.39     28.20 o
   6   1   3     3013.63     3129.88    204.30 o
   7   1   3     1325.58     1345.62    129.14 o
   8   1   3     1648.63     1676.97     37.65 o
   9   1   3      418.75      414.23     36.82 o
  10   1   3       44.14       74.85     10.65 o
 -10   2   3      204.84      207.54     16.86 o
  -9   2   3      800.33      815.17     54.94 o
  -8   2   3     1006.16      946.67     14.93 o
  -7   2   3      871.35      819.98     12.02 o
  -6   2   3     5945.06     5892.27    154.01 o
  -5   2   3     4283.93     4119.84    252.11 o
  -4   2   3     2751.20     2599.38     59.92 o
  -3   2   3    10881.16    10977.31    208.79 o
  -2   2   3     6939.50     6761.98    180.02 o
  -1   2   3      750.03      685.37     74.68 o
   0   2   3     4193.98     5226.09    840.18 o
   1   2   3     2102.57     1861.93    165.95 o
   2   2   3       51.03       93.11     19.52 o
   3   2   3     4262.47     4296.88    576.39 o
   4   2   3      728.93      782.45     56.34 o
   5   2   3      121.88      138.89     10.71 o
   6   2   3     9504.49    10349.41     50.76 o
   7   2   3      173.55      184.66     14.17 o
   8   2   3       57.23      189.65     20.51 o
   9   2   3     2109.66     2003.28    126.67 o
  10   2   3       92.87      120.32     20.82 o
  11   2   3        1.28       20.26      8.12 o
 -10   3   3       22.00       21.10     16.32 o
  -9   3   3      243.99      262.37     11.57 o
  -8   3   3        3.46       30.86      8.64 o
  -7   3   3     1462.79     1288.90     91.70 o
  -6   3   3     2011.08     2016.39     16.56 o
  -5   3   3      223.03      219.30     20.83 o
  -4   3   3    15353.71    14698.76     35.69 o
  -3   3   3     3990.46     4214.80     49.63 o
  -2   3   3     4036.09     3639.25    128.91 o
  -1   3   3    38885.71    37619.03   2973.47 o
   0   3   3     4248.04     4217.03    577.34 o
   1   3   3     5356.19     5410.37    566.64 o
   2   3   3    29843.04    27685.96   1190.99 o
   3   3   3      750.69      620.90     82.70 o
   4   3   3       31.44       43.70     29.18 o
   5   3   3     3416.99     3188.72    152.54 o
   6   3   3       33.39      104.65     22.10 o
   7   3   3      135.04      147.52     20.74 o
   8   3   3       95.63      162.46     19.89 o
   9   3   3       82.08      151.24     20.17 o
  10   3   3      254.79      229.09     22.81 o
  11   3   3       13.69       13.57     22.52 o
  -9   4   3       52.63       62.73      9.82 o
  -8   4   3      522.99      518.95     14.94 o
  -7   4   3      177.05      174.13     35.02 o
  -6   4   3       28.77       29.73     25.81 o
  -5   4   3      984.59     1106.85     36.68 o
  -4   4   3     1798.00     1867.43    126.34 o
  -3   4   3     3946.90     3349.62     27.59 o
  -2   4   3      786.59      782.65     13.33 o
  -1   4   3     6621.52     6573.82    277.98 o
   0   4   3    33783.45    34135.48   4567.07 o
   1   4   3       80.79       88.43     13.29 o
   2   4   3    11180.83    12533.95   1275.40 o
   3   4   3    34837.03    37969.52    115.57 o
   4   4   3        5.99      120.71    106.40 o
   5   4   3      938.76      970.59     42.17 o
   6   4   3    13189.03    14127.83     58.89 o
   7   4   3       10.61       93.54     19.83 o
   8   4   3       87.96       97.35     13.71 o
   9   4   3     1035.60     1134.06     24.63 o
  10   4   3        2.01       49.50     32.04 o
  11   4   3       18.26       15.76      9.38 o
  -9   5   3       17.87       33.41     13.93 o
  -8   5   3        3.80      -10.65     10.65 o
  -7   5   3     1042.97     1007.93     59.14 o
  -6   5   3        2.02        1.26      9.79 o
  -5   5   3       60.95      116.61     15.13 o
  -4   5   3     3418.65     3330.81     48.59 o
  -3   5   3     1056.24      938.43     12.71 o
  -2   5   3       61.40       62.54     21.42 o
  -1   5   3     2051.05     2060.74     23.28 o
   0   5   3    10782.24    11582.48   1578.17 o
   1   5   3      370.91      385.20     39.84 o
   2   5   3       98.18      136.91     16.93 o
   3   5   3     9004.13     8905.85    724.10 o
   4   5   3     4265.62     4234.40     60.79 o
   5   5   3     1683.70     1796.97    233.13 o
   6   5   3     4709.55     5159.15     96.19 o
   7   5   3     2601.68     2647.93     30.99 o
   8   5   3      708.34      645.85     17.30 o
   9   5   3     1223.00     1043.00     19.02 o
  10   5   3      746.05      679.08     10.55 o
  11   5   3      223.86      206.86     14.42 o
  -8   6   3        6.26        9.37     13.23 o
  -7   6   3      444.95      478.51     12.55 o
  -6   6   3      654.30      646.22     14.82 o
  -5   6   3       29.17       23.45     17.48 o
  -4   6   3     1937.57     1861.71     67.52 o
  -3   6   3     4198.53     3761.03    124.84 o
  -2   6   3     1109.77     1136.62     15.96 o
  -1   6   3      984.61     1095.84     16.10 o
   0   6   3     8665.50     8600.05    895.34 o
   1   6   3     1361.97     1456.29     82.91 o
   2   6   3      191.21      230.55     25.94 o
   3   6   3     2428.20     2299.65    170.33 o
   4   6   3     1816.46     1762.12    112.57 o
   5   6   3      235.00      257.95     90.59 o
   6   6   3       15.68       34.85     10.76 o
   7   6   3     1803.53     1913.86    147.13 o
   8   6   3       27.79       28.28     13.88 o
   9   6   3      959.88      950.85     24.23 o
  10   6   3      513.30      516.63     30.76 o
  11   6   3        2.62        8.66     24.62 o
  -7   7   3        3.52       20.18     21.16 o
  -6   7   3      719.61      693.29     22.69 o
  -5   7   3       10.44       32.69     18.13 o
  -4   7   3      180.33      174.49     11.36 o
  -3   7   3     2756.88     2614.74     57.86 o
  -2   7   3      139.27      132.72     20.54 o
  -1   7   3     1287.64     1496.92     18.40 o
   0   7   3     6301.75     6626.39    398.21 o
   1   7   3      945.67      980.48     20.54 o
   2   7   3     3507.19     3898.40    274.15 o
   3   7   3     3735.68     3988.77    282.90 o
   4   7   3     1713.28     1737.46    294.91 o
   5   7   3     3896.40     3971.40    326.74 o
   6   7   3      738.01      767.70     60.57 o
   7   7   3      103.16       96.55     23.87 o
   8   7   3      833.08      779.40     88.46 o
   9   7   3        3.39        3.07     15.45 o
  10   7   3        2.97        5.41     19.72 o
  11   7   3       73.19       79.07     13.80 o
  -7   8   3        6.08      -10.51     10.51 o
  -6   8   3       16.31       57.48     11.59 o
  -5   8   3      148.21      143.15     30.26 o
  -4   8   3       20.35       54.08     13.71 o
  -3   8   3       19.10       52.42     51.67 o
  -2   8   3      932.54      999.04     15.32 o
  -1   8   3      804.47      865.05     95.97 o
   0   8   3      380.75      374.08     16.49 o
   1   8   3     2344.74     2277.40     71.43 o
   2   8   3     1611.87     1530.73    182.91 o
   3   8   3     4459.76     5315.31    307.51 o
   4   8   3     2643.33     2749.76    586.76 o
   5   8   3     1367.63     1351.71    132.50 o
   6   8   3     3913.15     4091.55    567.72 o
   7   8   3      938.61      952.76    107.04 o
   8   8   3       70.14       89.79     12.08 o
   9   8   3     1069.53      920.75     37.13 o
  10   8   3      153.77      147.56     10.51 o
  -6   9   3       89.05       89.61     21.31 o
  -5   9   3        3.57       25.03     10.42 o
  -4   9   3      125.58      143.64     11.94 o
  -3   9   3       85.25       97.63     14.81 o
  -2   9   3        2.68        7.56      9.92 o
  -1   9   3      619.95      767.28     40.64 o
   0   9   3       24.58       55.36     15.07 o
   1   9   3      163.52      150.97     15.65 o
   2   9   3      745.39      669.06     79.38 o
   3   9   3     1078.48     1144.39    120.94 o
   4   9   3      299.83      336.46     36.68 o
   5   9   3      244.11      238.84     33.84 o
   6   9   3     1132.99     1134.56     56.78 o
   7   9   3      421.54      399.75     43.91 o
   8   9   3       36.33       89.56     18.58 o
   9   9   3      558.81      476.62     32.57 o
  10   9   3      246.68      194.00     15.70 o
  -5  10   3       32.87       25.31     17.41 o
  -4  10   3      160.97      143.96     11.05 o
  -3  10   3      183.71      196.23     18.83 o
  -2  10   3       88.89      112.15     12.84 o
  -1  10   3      800.60      821.40     80.74 o
   0  10   3      656.53      771.86     14.51 o
   1  10   3       67.84       48.29     33.43 o
   2  10   3      517.45      474.84     60.09 o
   3  10   3      802.06      884.22    102.73 o
   4  10   3       23.75       72.64     25.33 o
   5  10   3       64.87       93.28     22.33 o
   6  10   3      231.52      268.85     24.09 o
   7  10   3       52.04       74.48     42.86 o
   8  10   3        6.06        2.43     11.12 o
   9  10   3        0.50       13.96      9.67 o
  -3  11   3      175.98      183.88     13.20 o
  -2  11   3       27.93       38.90     11.44 o
  -1  11   3        0.12        3.16     28.50 o
   0  11   3      577.15      567.84     15.96 o
   1  11   3       94.89       65.37     14.74 o
   2  11   3        0.40       13.85     34.25 o
   3  11   3      835.38      688.93     31.60 o
   4  11   3      186.62      216.95     16.10 o
   5  11   3       17.33       24.65     16.83 o
   6  11   3      475.01      477.06     54.69 o
   7  11   3      131.39      130.84     16.16 o
   8  11   3       17.00       -2.11     15.92 o
  -2  12   3        6.25        1.59     18.75 o
  -1  12   3       10.48       22.97     14.43 o
   0  12   3        0.20       25.79     14.24 o
   1  12   3       51.07       70.69     19.80 o
   2  12   3        2.28       11.78     38.36 o
   3  12   3       43.90       53.23     12.22 o
   4  12   3      192.25      125.82     15.13 o
   5  12   3       11.61       21.30     22.10 o
   6  12   3      115.35      132.77     24.76 o
   7  12   3      304.71      329.20     58.92 o
   1  13   3        1.06       28.53     14.34 o
   2  13   3        6.69       11.43      9.96 o
   3  13   3       16.38       10.18     24.84 o
   4  13   3        3.98       -6.01     13.88 o
   5  13   3       27.88       38.53     14.39 o
  -6 -10   4        3.04        0.72     10.63 o
  -5 -10   4      178.37      174.03     11.27 o
  -4 -10   4       97.32       78.07     16.30 o
  -3 -10   4       12.56       20.11     15.18 o
  -2 -10   4       65.23       70.83     15.36 o
  -1 -10   4       50.93       41.94     12.01 o
   0 -10   4        0.44        1.45     11.54 o
  -8  -9   4        0.91       -1.13     18.98 o
  -7  -9   4       95.78      113.90     11.26 o
  -6  -9   4        6.17       11.61     11.45 o
  -5  -9   4        4.45       30.11     12.07 o
  -4  -9   4      427.30      387.13     32.60 o
  -3  -9   4        3.98       13.29     12.37 o
  -2  -9   4       36.42       33.81     11.78 o
  -1  -9   4      298.12      294.59     16.30 o
   0  -9   4       14.03       15.87     11.56 o
   1  -9   4       11.50       28.02     20.57 o
   2  -9   4      115.11      101.84     12.03 o
   3  -9   4        4.23       -2.67     11.87 o
  -9  -8   4        3.39       -7.99     21.76 o
  -8  -8   4      191.60      166.19     12.90 o
  -7  -8   4       84.20       94.72     16.77 o
  -6  -8   4       12.23       22.95     20.91 o
  -5  -8   4       17.40       23.59     12.47 o
  -4  -8   4        6.18        8.40     12.50 o
  -3  -8   4       51.23       46.81     13.02 o
  -2  -8   4       17.14       16.18     10.08 o
  -1  -8   4        9.47       24.63     12.81 o
   0  -8   4      234.75      229.35     13.26 o
   1  -8   4      121.01      124.22     12.81 o
   2  -8   4       35.46       20.48     11.66 o
   3  -8   4       82.72       83.38     11.20 o
   4  -8   4       45.29       43.60      9.48 o
  -9  -7   4       15.98       36.38     12.23 o
  -8  -7   4      283.64      270.55     20.55 o
  -7  -7   4     1260.29     1237.48    132.83 o
  -6  -7   4       28.36       45.17     13.57 o
  -5  -7   4      238.19      268.18     31.23 o
  -4  -7   4     1938.52     1799.25    209.31 o
  -3  -7   4        4.76       11.33     19.26 o
  -2  -7   4      220.98      188.65     11.67 o
  -1  -7   4      289.94      291.44     10.64 o
   0  -7   4        3.46        9.59     11.98 o
   1  -7   4       45.82       30.05     11.18 o
   2  -7   4       23.86       18.93     13.04 o
   3  -7   4        5.71       11.07     22.79 o
   4  -7   4       22.93       27.86     10.13 o
   5  -7   4       62.87       58.67     17.99 o
 -10  -6   4      101.52       72.30     15.78 o
  -9  -6   4       31.69       51.70     12.16 o
  -8  -6   4      283.52      336.34     48.92 o
  -7  -6   4      511.75      556.21     61.70 o
  -6  -6   4      708.73      707.24     96.50 o
  -5  -6   4     1741.75     1965.98    224.58 o
  -4  -6   4     1519.95     1620.07     66.58 o
  -3  -6   4     1400.85     1263.10    135.35 o
  -2  -6   4     2653.10     2524.46     21.83 o
  -1  -6   4     1043.91      947.27     20.02 o
   0  -6   4      944.82      889.29     36.45 o
   1  -6   4     1081.33     1070.42     15.49 o
   2  -6   4      351.24      336.60     11.09 o
   3  -6   4      173.82      181.95      8.52 o
   4  -6   4      168.14      140.59     14.53 o
   5  -6   4       29.92       47.60      8.24 o
   6  -6   4        1.05        8.00      8.05 o
 -10  -5   4      296.46      221.51     16.10 o
  -9  -5   4      151.72      153.69     11.05 o
  -8  -5   4       54.30       53.61     10.32 o
  -7  -5   4      122.36      104.66     12.52 o
  -6  -5   4      495.48      489.97     42.82 o
  -5  -5   4       62.07       73.58     12.32 o
  -4  -5   4      842.83      974.14     89.37 o
  -3  -5   4      582.11      566.70     17.19 o
  -2  -5   4      139.17      317.83    105.13 o
  -1  -5   4     4446.38     4250.78    154.40 o
   0  -5   4      557.74      531.64     18.46 o
   1  -5   4        0.25       11.05     12.17 o
   2  -5   4     3937.80     3456.51    212.11 o
   3  -5   4      159.32      146.25     10.57 o
   4  -5   4       23.44       65.03      9.03 o
   5  -5   4      693.86      629.92     55.08 o
   6  -5   4       32.15       46.64      8.06 o
   7  -5   4        6.98       -6.08      9.41 o
 -10  -4   4      491.02      421.62     12.81 o
  -9  -4   4      173.50      171.15     15.13 o
  -8  -4   4     2392.89     2440.44     23.78 o
  -7  -4   4      740.52      719.59     17.42 o
  -6  -4   4      796.72      742.74     18.10 o
  -5  -4   4     4561.18     4978.68    549.27 o
  -4  -4   4      155.40      202.95     14.73 o
  -3  -4   4      787.07      818.32     56.71 o
  -2  -4   4     2970.90     2678.72    133.06 o
  -1  -4   4      134.43      119.82     11.09 o
   0  -4   4       64.42       70.04     16.95 o
   1  -4   4      209.90      202.52      9.20 o
   2  -4   4      430.59      373.41     21.18 o
   3  -4   4      620.86      558.06     29.24 o
   4  -4   4       18.88       26.83     14.43 o
   5  -4   4      174.06      183.50     26.13 o
   6  -4   4      462.95      471.72     32.56 o
   7  -4   4       17.21       23.69      6.86 o
   8  -4   4       25.39       -2.85      7.61 o
 -10  -3   4      313.35      296.57     16.67 o
  -9  -3   4      249.02      203.65     15.42 o
  -8  -3   4      947.53      893.42     18.33 o
  -7  -3   4     4097.26     4232.98     29.19 o
  -6  -3   4      505.56      450.34     16.05 o
  -5  -3   4     1512.10     1544.00     22.12 o
  -4  -3   4    16759.52    18841.39   1815.19 o
  -3  -3   4      340.48      416.69     46.79 o
  -2  -3   4      348.36      383.66     17.51 o
  -1  -3   4    17900.27    17109.72     74.70 o
   0  -3   4        7.63       27.28     11.96 o
   1  -3   4       84.00       79.69      8.91 o
   2  -3   4     4989.11     4589.92    227.68 o
   3  -3   4      181.37      202.44     29.13 o
   4  -3   4       30.99       46.32      7.83 o
   5  -3   4      237.40      226.95      9.39 o
   6  -3   4      180.72      155.21      8.04 o
   7  -3   4       30.91       49.63      6.94 o
   8  -3   4       16.11       26.56      7.08 o
 -10  -2   4       88.82       64.99     15.81 o
  -9  -2   4       24.11       50.99     10.43 o
  -8  -2   4      456.49      473.71     16.39 o
  -7  -2   4     2268.08     2308.89     23.45 o
  -6  -2   4      156.85      144.13     14.74 o
  -5  -2   4       24.75       28.84     13.88 o
  -4  -2   4    10680.31    11100.17     53.70 o
  -3  -2   4     3301.51     3385.21     38.63 o
  -1  -2   4    15874.63    14071.37     71.34 o
   0  -2   4    10590.38    10692.81    481.43 o
   1  -2   4     3137.93     2894.61    114.17 o
   2  -2   4     6051.75     5510.28    218.02 o
   3  -2   4     8555.20     8499.70    476.64 o
   4  -2   4     1653.19     1650.38     65.14 o
   5  -2   4      903.59      851.95     46.96 o
   6  -2   4     1305.68     1340.44     40.41 o
   7  -2   4      251.10      243.94     17.06 o
   8  -2   4       14.45       25.28      6.56 o
   9  -2   4       70.22       79.06      8.71 o
 -10  -1   4      695.73      715.68     19.28 o
  -9  -1   4       27.67       25.77     35.98 o
  -8  -1   4      390.41      354.21     30.39 o
  -7  -1   4     2903.64     2773.63    192.43 o
  -6  -1   4      855.31      874.00     14.14 o
  -5  -1   4       80.69       87.95      9.12 o
  -4  -1   4     3845.85     3775.67    195.39 o
  -3  -1   4     7903.10     7828.90    246.03 o
  -2  -1   4     1595.02     1567.50     40.52 o
  -1  -1   4        1.93       43.68     35.01 o
   0  -1   4    17084.74    17485.11     98.80 o
   1  -1   4      156.51      154.17     24.34 o
   2  -1   4     5015.44     4969.40    267.08 o
   3  -1   4    11164.75    10433.21    677.47 o
   4  -1   4       10.78       34.67      8.75 o
   5  -1   4     3143.41     3236.76    149.49 o
   6  -1   4     1798.67     1907.99     42.37 o
   7  -1   4      210.34      252.12     11.99 o
   8  -1   4      671.28      665.58     35.24 o
   9  -1   4      160.71      170.61     21.70 o
 -10   0   4     1131.93      971.86     58.12 o
  -9   0   4       20.13       24.55     12.09 o
  -8   0   4      375.14      352.34     57.09 o
  -7   0   4     5553.42     5660.34    428.57 o
  -6   0   4     1196.73     1132.73     99.13 o
  -5   0   4     3866.49     3734.98    255.30 o
  -4   0   4     9504.29     9482.85    703.47 o
  -3   0   4     6514.87     6129.79    572.23 o
  -2   0   4    12542.47    12069.70    776.46 o
  -1   0   4     5712.28     6673.49    649.76 o
   0   0   4     4686.56     4617.89    211.94 o
   1   0   4    13595.42    12040.32    745.52 o
   2   0   4      815.21      711.65     50.42 o
   3   0   4     1053.98      862.64     59.80 o
   4   0   4     3360.59     3428.41    215.35 o
   5   0   4     1059.66     1078.09     24.44 o
   6   0   4      239.19      267.02     31.03 o
   7   0   4      643.55      731.51     27.49 o
   8   0   4      302.57      303.03     27.41 o
   9   0   4      307.89      313.09     11.74 o
  10   0   4       37.23       44.46     23.51 o
 -10   1   4        1.37       14.26     13.56 o
  -9   1   4      719.01      650.02     71.61 o
  -8   1   4      558.92      497.81     48.89 o
  -7   1   4      443.50      360.91     19.34 o
  -6   1   4     6182.79     6220.71    630.19 o
  -5   1   4     3444.93     3220.45    227.82 o
  -4   1   4     7125.84     7166.17    458.74 o
  -3   1   4    26173.79    26594.49   1490.90 o
  -2   1   4     6663.30     6719.00    320.43 o
  -1   1   4    26806.28    22705.56    126.18 o
   0   1   4    19878.08    20972.31   1974.86 o
   1   1   4       38.95       64.12     19.69 o
   2   1   4    21552.90    18981.54   2353.43 o
   3   1   4     5365.10     4915.85    588.23 o
   4   1   4      266.62      286.05     27.22 o
   5   1   4     6134.68     5947.46    369.95 o
   6   1   4       16.69       31.18     10.25 o
   7   1   4       84.55      124.77      9.81 o
   8   1   4      367.20      418.80     49.66 o
   9   1   4      113.51      110.94     20.88 o
  10   1   4       11.68       20.31     11.04 o
 -10   2   4      138.70      141.34     20.74 o
  -9   2   4        6.19       13.11     11.25 o
  -8   2   4      460.24      489.84     79.70 o
  -7   2   4        2.00       13.62      8.29 o
  -6   2   4       25.87       77.42     21.64 o
  -5   2   4     3436.86     3263.85    226.35 o
  -4   2   4     5604.75     5436.48    450.17 o
  -3   2   4      548.66      604.00     24.46 o
  -2   2   4     5130.93     5061.18    223.07 o
  -1   2   4    22547.44    23407.16   4129.95 o
   0   2   4     5259.25     5616.84    723.85 o
   1   2   4     7282.32     6117.40    423.38 o
   2   2   4    27998.71    23864.22   2158.25 o
   3   2   4    12508.18    12117.27   1866.04 o
   4   2   4     2033.13     1898.30    148.46 o
   5   2   4     8213.94     7958.43    500.10 o
   6   2   4     4488.19     4521.24    364.12 o
   7   2   4      118.98      134.59     11.39 o
   8   2   4      362.81      357.18     47.14 o
   9   2   4      807.95      822.42     24.23 o
  10   2   4        0.84       44.38     18.10 o
 -10   3   4       90.78      130.65     39.21 o
  -9   3   4      434.78      439.50     14.69 o
  -8   3   4      972.66      894.16    142.13 o
  -7   3   4     1134.09     1017.35     69.07 o
  -6   3   4     1037.59     1200.69     53.09 o
  -5   3   4     2170.48     2229.05    184.29 o
  -4   3   4     3127.71     2919.38    248.90 o
  -3   3   4      695.42      752.49     13.07 o
  -2   3   4      974.45      966.93     60.57 o
  -1   3   4     5959.03     5767.72    969.26 o
   0   3   4     2889.16     3053.27    455.32 o
   1   3   4      164.97      196.72     18.87 o
   2   3   4     1332.16     1152.14     48.50 o
   3   3   4    15392.34    14370.64   1996.54 o
   4   3   4      295.91      326.98     10.87 o
   5   3   4       60.52       80.25     10.43 o
   6   3   4     6838.36     6591.88    577.96 o
   7   3   4      111.66      117.74     14.59 o
   8   3   4      184.17      166.29     10.35 o
   9   3   4     1758.47     1694.59     16.20 o
  10   3   4       78.51       81.17     10.77 o
  11   3   4       48.86       71.54     10.25 o
  -9   4   4       56.04       62.41     11.78 o
  -8   4   4       16.46        3.96     10.42 o
  -7   4   4     2527.22     2330.51    108.22 o
  -6   4   4      231.85      219.94     10.33 o
  -5   4   4      287.57      328.13     43.88 o
  -4   4   4    13558.27    12961.47     68.15 o
  -3   4   4     2443.43     2342.40     18.42 o
  -2   4   4      528.73      577.16     26.19 o
  -1   4   4    25360.66    26805.90   2378.86 o
   0   4   4     5351.17     5240.67    669.19 o
   1   4   4       64.68      125.13     38.86 o
   2   4   4     4910.60     4360.91    336.76 o
   3   4   4     2655.40     2409.15    419.25 o
   4   4   4      185.70      139.66     39.17 o
   5   4   4      171.95      144.81     14.96 o
   6   4   4      105.87      127.75     21.59 o
   7   4   4     1080.54     1011.95     19.62 o
   8   4   4      200.89      198.53     12.64 o
   9   4   4       72.45       74.85      9.43 o
  10   4   4      399.85      363.06     26.76 o
  11   4   4       54.53       38.26      8.78 o
  -9   5   4        6.01       26.52     20.91 o
  -8   5   4       55.45       94.01     19.21 o
  -7   5   4       11.39      -19.02     28.95 o
  -6   5   4      585.96      608.76     91.94 o
  -5   5   4       15.01       42.51     45.86 o
  -4   5   4      243.76      265.38     22.08 o
  -3   5   4     8086.87     7354.93    251.46 o
  -2   5   4      428.39      435.17     43.11 o
  -1   5   4     2009.46     2146.44     96.16 o
   0   5   4    19196.52    17647.11   1316.64 o
   1   5   4      565.98      556.10     75.33 o
   2   5   4     2111.84     2009.27    166.06 o
   3   5   4    22429.41    20290.47   1083.51 o
   4   5   4       53.19       78.56     44.85 o
   5   5   4     2162.28     2091.17    326.78 o
   6   5   4     5046.38     5227.18    238.15 o
   7   5   4       31.25       38.96     27.82 o
   8   5   4      478.23      468.46     61.13 o
   9   5   4      246.70      279.58     11.31 o
  10   5   4        3.74        5.06      9.43 o
  11   5   4       31.06       34.64      8.33 o
  -8   6   4        2.56       16.01     10.51 o
  -7   6   4      576.77      635.99     18.60 o
  -6   6   4       21.79       18.91     10.77 o
  -5   6   4       21.54       23.25     22.75 o
  -4   6   4      560.59      657.22     24.53 o
  -3   6   4      275.39      240.75     15.07 o
  -2   6   4       76.09       90.29     26.89 o
  -1   6   4      110.49      126.54     31.62 o
   0   6   4     1106.17     1173.90    191.30 o
   1   6   4     2498.99     2283.96    205.59 o
   2   6   4     4103.78     4885.23    290.73 o
   3   6   4     3962.33     3851.41    532.64 o
   4   6   4     4241.23     3929.02    220.05 o
   5   6   4     4216.11     4207.75    321.82 o
   6   6   4     3059.34     3098.35    282.33 o
   7   6   4     2085.00     2053.61     91.30 o
   8   6   4     1179.34     1169.69     26.86 o
   9   6   4      724.04      634.03     27.56 o
  10   6   4      302.50      298.55     19.27 o
  11   6   4       82.85       89.12     11.27 o
  -7   7   4       82.38      108.02     36.29 o
  -6   7   4      437.07      439.32     53.81 o
  -5   7   4      288.55      282.75     45.69 o
  -4   7   4      136.16      115.18     11.21 o
  -3   7   4     2329.32     2301.41     67.52 o
  -2   7   4      896.57      977.34     18.42 o
  -1   7   4      502.29      531.24     55.00 o
   0   7   4     2190.73     2108.11    244.47 o
   1   7   4     1258.00     1192.47     45.03 o
   2   7   4      284.59      335.75     19.03 o
   3   7   4       45.66       59.55     13.05 o
   4   7   4      684.35      656.03     46.50 o
   5   7   4       17.85       -0.96     19.46 o
   6   7   4      989.64      943.09     65.91 o
   7   7   4      277.11      296.33     10.89 o
   8   7   4       12.19       42.11      8.32 o
   9   7   4      946.27      885.96     64.25 o
  10   7   4      145.05      114.61      9.50 o
  -7   8   4        9.49       -8.38     14.90 o
  -6   8   4       99.48      102.59     11.87 o
  -5   8   4       14.11       37.43     11.16 o
  -4   8   4      504.14      517.99     25.18 o
  -3   8   4      761.05      805.59     17.15 o
  -2   8   4      250.95      270.35     17.60 o
  -1   8   4     2919.29     2915.87    350.07 o
   0   8   4     1754.54     1751.91    104.14 o
   1   8   4      953.35      949.74     16.36 o
   2   8   4     4023.78     4094.09    246.70 o
   3   8   4      956.99     1097.21     41.87 o
   4   8   4      773.01      767.55    139.81 o
   5   8   4     1422.44     1367.22    112.34 o
   6   8   4      122.58      133.92     20.20 o
   7   8   4       48.70       66.77     12.09 o
   8   8   4      163.49      160.12     19.87 o
   9   8   4        1.72       38.70     18.95 o
  10   8   4       39.13       26.88     26.55 o
  -6   9   4        5.83       12.92     20.68 o
  -5   9   4      127.11      126.32     12.55 o
  -4   9   4       30.14       39.00     14.63 o
  -3   9   4       29.05       58.50     14.14 o
  -2   9   4      358.95      367.20     33.34 o
  -1   9   4      240.40      254.01     28.43 o
   0   9   4      800.02      937.46     22.81 o
   1   9   4      217.26      178.46     24.23 o
   2   9   4      363.46      304.86     12.85 o
   3   9   4     2626.84     2927.25    240.23 o
   4   9   4      175.24      241.81     71.78 o
   5   9   4      274.55      290.04     46.26 o
   6   9   4     2390.18     2242.63    186.76 o
   7   9   4      136.77      173.05     66.84 o
   8   9   4       58.65       81.78     27.56 o
   9   9   4      634.35      560.12     32.38 o
  10   9   4       36.70       57.53     18.23 o
  -5  10   4        1.52       -2.02      9.34 o
  -4  10   4      164.01      204.47     21.80 o
  -3  10   4        0.95       -4.45     11.87 o
  -2  10   4       24.75       80.08     16.86 o
  -1  10   4      150.42      160.87     17.40 o
   0  10   4       72.81       99.46     17.74 o
   1  10   4       13.38       62.83     15.44 o
   2  10   4       41.38       39.68     26.21 o
   3  10   4      546.54      529.96     65.82 o
   4  10   4      153.85      232.02     17.34 o
   5  10   4        5.97       26.78     23.46 o
   6  10   4      704.58      627.66     93.23 o
   7  10   4      377.08      348.99     75.85 o
   8  10   4       15.38       16.61     17.12 o
   9  10   4      277.70      246.32     14.63 o
  -3  11   4       35.56      106.03     44.65 o
  -2  11   4        0.20       10.11     13.00 o
  -1  11   4       59.67       27.78     18.78 o
   0  11   4      229.43      279.90     12.72 o
   1  11   4       15.16       16.11     12.61 o
   2  11   4       60.09       73.79     34.31 o
   3  11   4      314.34      327.45     17.69 o
   4  11   4       49.98       63.46     16.38 o
   5  11   4       11.29       27.14     24.53 o
   6  11   4       65.69       84.08     19.97 o
   7  11   4       57.05       52.25     19.43 o
   8  11   4        5.54        5.55     16.77 o
  -2  12   4        0.83        2.72     20.76 o
  -1  12   4       12.50       13.83     12.41 o
   0  12   4      199.39      189.93     11.90 o
   1  12   4       32.62       60.93     17.65 o
   2  12   4       57.17       65.65     29.21 o
   3  12   4      262.67      200.01     23.15 o
   4  12   4      130.13      113.28     15.98 o
   5  12   4       54.91      101.65     16.55 o
   6  12   4      186.49      199.09     18.82 o
   7  12   4       51.50       41.57     22.52 o
   1  13   4       33.93       59.37     14.83 o
   2  13   4        3.27      -10.76     10.76 o
   3  13   4       24.52       61.06     15.53 o
   4  13   4      107.18       87.78     14.85 o
   5  13   4       20.47       39.55     15.13 o
  -4 -10   5        1.53        8.39     11.66 o
  -3 -10   5        5.46        1.02     17.79 o
  -2 -10   5        6.20       17.96     14.67 o
  -6  -9   5        0.26       11.94     10.40 o
  -5  -9   5      122.30      126.02     11.30 o
  -4  -9   5      200.51      172.25     12.03 o
  -3  -9   5        5.73        0.58     12.51 o
  -2  -9   5        9.36       34.80     20.82 o
  -1  -9   5      116.20      103.85     14.60 o
   0  -9   5        6.40        2.60     11.34 o
   1  -9   5        0.56       -4.58     11.44 o
  -8  -8   5        0.05       -0.34     14.13 o
  -7  -8   5      184.81      166.21     12.84 o
  -6  -8   5       17.19       36.12     11.94 o
  -5  -8   5       83.98       89.97     11.46 o
  -4  -8   5      334.32      298.20     11.76 o
  -3  -8   5        1.92        0.88     12.08 o
  -2  -8   5      194.00      168.64     13.24 o
  -1  -8   5      318.18      309.74     10.75 o
   0  -8   5       19.50       21.70     10.87 o
   1  -8   5      118.52      114.66     16.21 o
   2  -8   5       59.99       58.21     11.50 o
   3  -8   5       31.36       23.31     14.93 o
  -9  -7   5       32.04       36.82     12.44 o
  -8  -7   5       50.93       45.85     12.21 o
  -7  -7   5      111.41      110.80     17.77 o
  -6  -7   5       77.09       95.50     13.88 o
  -5  -7   5       26.31       36.03     11.56 o
  -4  -7   5       13.31       20.41     10.63 o
  -3  -7   5      291.34      283.86     13.62 o
  -2  -7   5      260.83      267.80     13.53 o
  -1  -7   5       50.50       35.41     11.55 o
   0  -7   5      225.84      209.22     14.34 o
   1  -7   5      113.43      111.25     12.86 o
   2  -7   5       66.65       54.85     11.16 o
   3  -7   5       51.30       52.33      8.30 o
   4  -7   5       10.76        9.83      8.59 o
   5  -7   5       19.36       18.64     15.35 o
  -9  -6   5       49.52       58.81     14.39 o
  -8  -6   5      394.20      404.91     38.81 o
  -7  -6   5      955.77      915.79    101.15 o
  -6  -6   5       13.57       42.17     13.76 o
  -5  -6   5      996.60     1054.97    106.48 o
  -4  -6   5      650.55      616.74     14.74 o
  -3  -6   5       61.44       54.99     11.07 o
  -2  -6   5      655.28      619.94     15.42 o
  -1  -6   5       27.65       30.02     11.04 o
   0  -6   5      205.07      190.94     10.26 o
   1  -6   5      106.60      109.75     11.71 o
   2  -6   5      111.79      111.24     18.90 o
   3  -6   5       67.78       84.54      9.67 o
   4  -6   5        1.35       19.99      8.54 o
   5  -6   5       62.70       63.39      8.86 o
   6  -6   5        1.12       12.57      8.41 o
 -10  -5   5       30.41       38.81     24.62 o
  -9  -5   5      124.39      137.66     47.18 o
  -8  -5   5      916.50      937.33     71.61 o
  -7  -5   5      469.31      528.76     45.62 o
  -6  -5   5      571.52      511.08     67.61 o
  -5  -5   5     2614.67     2878.62    364.31 o
  -4  -5   5     1326.16     1402.08     52.09 o
  -3  -5   5     1015.26      879.86     25.22 o
  -2  -5   5     1618.74     1601.73     34.08 o
  -1  -5   5     1169.42     1092.21     28.67 o
   0  -5   5      299.38      294.95     11.33 o
   1  -5   5      129.72      128.98      7.20 o
   2  -5   5      360.93      385.80     15.09 o
   3  -5   5       13.57       29.44     10.86 o
   4  -5   5        4.07       18.17      7.99 o
   5  -5   5       85.58       78.44      7.98 o
   6  -5   5       25.25       25.14     14.43 o
 -10  -4   5       42.48       38.76     15.24 o
  -9  -4   5       56.94       58.87     14.68 o
  -8  -4   5       98.40      111.75     14.96 o
  -7  -4   5      118.16      181.91     14.34 o
  -6  -4   5       27.64       47.11     27.03 o
  -5  -4   5       23.02       25.26     13.44 o
  -4  -4   5     2548.52     2777.55    328.42 o
  -3  -4   5      210.34      262.33     14.21 o
  -2  -4   5       87.59       79.00     16.83 o
  -1  -4   5     5400.19     4987.30     86.15 o
   0  -4   5       30.61       28.86     10.77 o
   1  -4   5       29.83       28.39      8.42 o
   2  -4   5     4064.69     3919.19    247.00 o
   3  -4   5      160.94      168.03     13.25 o
   4  -4   5       58.87       44.11      6.43 o
   5  -4   5      644.26      638.31     47.23 o
   6  -4   5       90.43      103.58     19.78 o
   7  -4   5        9.90       16.84     10.28 o
 -10  -3   5      154.67      132.61     11.62 o
  -9  -3   5      104.43      131.92     13.94 o
  -8  -3   5     1797.73     1656.56     21.88 o
  -7  -3   5      410.49      402.18     15.88 o
  -6  -3   5      236.18      218.18     14.62 o
  -5  -3   5     1186.99     1134.37     22.66 o
  -4  -3   5      125.79      162.38     43.78 o
  -3  -3   5       50.86       54.48     23.53 o
  -2  -3   5       37.61       55.64     20.34 o
  -1  -3   5        7.02       98.41     23.06 o
   0  -3   5     2224.70     2156.81     55.48 o
   1  -3   5      511.19      481.44     14.85 o
   2  -3   5      299.97      252.76     19.62 o
   3  -3   5     2171.02     2030.01    121.14 o
   4  -3   5      301.75      277.78     14.20 o
   5  -3   5      179.66      157.12      9.16 o
   6  -3   5      708.00      670.92     41.82 o
   7  -3   5       73.61       72.02     10.28 o
   8  -3   5       33.61       35.94     11.45 o
 -10  -2   5      582.92      539.06     13.61 o
  -9  -2   5       15.54       33.14     10.03 o
  -8  -2   5      371.62      355.81     15.59 o
  -7  -2   5     4627.24     4663.00     30.18 o
  -6  -2   5      226.65      255.02     14.74 o
  -5  -2   5      457.89      487.87     16.50 o
  -4  -2   5    15176.46    15820.66     70.04 o
  -3  -2   5       12.76       25.32     20.14 o
  -2  -2   5     1512.56     1685.07     27.60 o
  -1  -2   5    12619.80    11912.11     55.53 o
   0  -2   5        4.50       41.47     14.40 o
   1  -2   5      343.73      368.26     22.47 o
   2  -2   5     1848.17     1773.00     85.09 o
   3  -2   5       11.34      108.35     56.47 o
   4  -2   5      167.87      165.80      9.25 o
   5  -2   5      157.42      153.51     10.24 o
   6  -2   5        5.58        6.43     14.14 o
   7  -2   5       34.86       24.89      7.95 o
   8  -2   5      114.86      100.12      9.52 o
   9  -2   5        8.37       25.95     18.95 o
 -10  -1   5      110.21      106.48     15.87 o
  -9  -1   5       14.51       15.45     17.34 o
  -8  -1   5       41.78       57.69      8.75 o
  -7  -1   5      803.26      758.88     23.55 o
  -6  -1   5     1066.62     1034.53     57.81 o
  -5  -1   5     1612.75     1607.24     72.94 o
  -4  -1   5     6080.02     6105.16    208.06 o
  -3  -1   5     8402.06     8784.84     59.45 o
  -1  -1   5     6448.28     6110.95     50.94 o
   0  -1   5    16257.75    16394.37     68.52 o
   1  -1   5     7314.39     6283.59    152.13 o
   2  -1   5     2882.97     2372.41    118.85 o
   3  -1   5     4436.13     4432.62    349.24 o
   4  -1   5     1133.71     1036.30     85.66 o
   5  -1   5      387.08      437.57     30.48 o
   6  -1   5      639.07      694.33     26.39 o
   7  -1   5       85.29       77.75     10.11 o
   8  -1   5       47.96       64.59     12.24 o
   9  -1   5        1.22       13.40     20.93 o
 -10   0   5      491.65      490.33     61.43 o
  -9   0   5      175.29      159.80     28.51 o
  -8   0   5       81.34       80.34      9.06 o
  -7   0   5     2087.27     1989.09    191.91 o
  -6   0   5     1652.17     1568.58     96.60 o
  -5   0   5       45.89       51.72     14.87 o
  -4   0   5      388.73      410.94     15.23 o
  -3   0   5     2489.54     2409.00    161.06 o
  -2   0   5      100.85      114.06     16.59 o
  -1   0   5     5157.19     5294.09    542.94 o
   0   0   5     2467.46     2357.39     95.70 o
   1   0   5      450.25      452.88     13.69 o
   2   0   5    11928.37     9994.10    716.56 o
   3   0   5     1861.46     1526.92     75.58 o
   4   0   5      274.70      245.88     36.23 o
   5   0   5     6900.56     6203.04    191.53 o
   6   0   5      814.84      830.50     13.85 o
   7   0   5      125.54      180.49     30.26 o
   8   0   5     1026.47      922.79     10.71 o
   9   0   5       83.90       87.69      8.04 o
 -10   1   5      400.22      336.94     35.57 o
  -9   1   5      214.72      271.23     64.89 o
  -8   1   5     1638.66     1428.74     38.24 o
  -7   1   5     1480.79     1433.42     64.18 o
  -6   1   5     2019.22     1930.76    155.17 o
  -5   1   5     6659.87     6306.41    417.26 o
  -4   1   5     1650.69     1574.45    148.75 o
  -3   1   5     4115.68     3829.54    240.99 o
  -2   1   5     9185.39     8687.41    806.92 o
  -1   1   5      443.32      678.26     68.30 o
   0   1   5     2470.29     2530.62     53.31 o
   1   1   5     4231.59     3449.28    168.90 o
   2   1   5      804.56      731.27     74.24 o
   3   1   5      710.44      606.50     45.85 o
   4   1   5      771.81      738.31     82.94 o
   5   1   5      876.27      893.30     63.47 o
   6   1   5     2052.23     1921.65     69.39 o
   7   1   5       19.42       31.61      7.18 o
   8   1   5      190.39      176.42     11.25 o
   9   1   5      630.81      582.39     13.05 o
  10   1   5        5.83       -2.54      7.83 o
 -10   2   5       10.74       14.47     11.49 o
  -9   2   5      391.60      342.37     28.23 o
  -8   2   5      375.52      379.24     45.13 o
  -7   2   5     1002.13      884.71     55.57 o
  -6   2   5     1562.32     1540.12    140.62 o
  -5   2   5     1975.84     2020.88    236.65 o
  -4   2   5    10938.94    10456.33    915.66 o
  -3   2   5     1585.40     1472.65    123.85 o
  -2   2   5      836.25      754.85     78.31 o
  -1   2   5    34150.18    29886.29   4546.32 o
   0   2   5     2245.99     2450.91    310.82 o
   1   2   5       71.77       88.11     13.56 o
   2   2   5    27369.55    22651.24   2156.90 o
   3   2   5      181.16      132.25     17.50 o
   4   2   5       66.56       70.38      8.25 o
   5   2   5     3946.39     3805.50    431.65 o
   6   2   5       69.77       63.54     10.89 o
   7   2   5       21.93       37.52     20.06 o
   8   2   5      155.12      185.24     27.77 o
   9   2   5      106.02       94.61     28.30 o
  10   2   5       32.03       48.19     21.22 o
  -9   3   5       23.40       32.46     13.97 o
  -8   3   5      542.20      458.18     25.26 o
  -7   3   5      629.85      570.82     92.66 o
  -6   3   5       55.31       43.93     10.26 o
  -5   3   5      847.99      919.84     40.33 o
  -4   3   5     5373.01     5211.14    464.97 o
  -3   3   5     1156.65     1062.79     22.68 o
  -2   3   5      794.69      855.72    104.05 o
  -1   3   5    18142.72    17874.22   2350.39 o
   0   3   5    13065.18    13294.55   2336.09 o
   1   3   5       34.97       72.84     20.40 o
   2   3   5    16503.92    13556.35    952.99 o
   3   3   5    15582.38    13509.50    845.47 o
   4   3   5      271.90      286.54     63.79 o
   5   3   5     3225.26     3141.32    159.12 o
   6   3   5     6815.17     6538.54    466.89 o
   7   3   5      123.86      126.03      9.69 o
   8   3   5      317.02      306.24     38.18 o
   9   3   5      678.82      667.29     27.94 o
  10   3   5       25.04       28.34     14.50 o
  -9   4   5        7.95       45.72     13.47 o
  -8   4   5      216.44      243.41     32.87 o
  -7   4   5      946.00      900.36     18.05 o
  -6   4   5        9.15       47.38     12.40 o
  -5   4   5      238.70      238.67     43.96 o
  -4   4   5     4285.08     4171.56    176.64 o
  -3   4   5     1458.67     1373.75     77.74 o
  -2   4   5       66.55      113.59     25.05 o
  -1   4   5     2968.33     2917.49    289.67 o
   0   4   5     8995.72     9118.99   1424.48 o
   1   4   5      276.22      308.78     31.19 o
   2   4   5        1.25        4.66      9.95 o
   3   4   5    10833.73    10151.05    413.99 o
   4   4   5      187.03      208.88     41.24 o
   5   4   5     1547.43     1503.89    126.57 o
   6   4   5     5332.53     5291.61    169.91 o
   7   4   5      296.61      271.88     23.19 o
   8   4   5      964.55      810.88     64.99 o
   9   4   5      880.48      860.25     86.78 o
  10   4   5      129.69      104.18     18.62 o
  -9   5   5        2.40       -2.49     18.47 o
  -8   5   5        0.36       18.32     21.05 o
  -7   5   5     1469.86     1462.96     81.93 o
  -6   5   5      231.46      247.54     43.87 o
  -5   5   5      144.92      128.03     13.07 o
  -4   5   5     5762.48     5838.12    297.41 o
  -3   5   5     2050.83     1894.88    145.01 o
  -2   5   5     1556.17     1483.86    312.45 o
  -1   5   5     5731.67     6036.49    365.71 o
   0   5   5     6262.66     5952.94    782.60 o
   1   5   5     3286.36     3512.44    556.16 o
   2   5   5     1385.85     1375.83    132.65 o
   3   5   5     2566.56     2167.98    127.22 o
   4   5   5     2700.01     2460.16     91.99 o
   5   5   5      153.55      165.00     14.31 o
   6   5   5        8.80        0.81      8.96 o
   7   5   5      916.34      904.80     43.51 o
   8   5   5      290.26      306.99     10.24 o
   9   5   5      208.94      172.37     16.07 o
  10   5   5      202.71      182.50     22.36 o
  -8   6   5        4.56       12.00      9.88 o
  -7   6   5        0.69       27.08     26.46 o
  -6   6   5     1023.57      956.94     33.26 o
  -5   6   5      234.27      225.32     12.13 o
  -4   6   5      264.28      279.66     66.86 o
  -3   6   5     5455.25     5583.66    519.33 o
  -2   6   5      385.89      437.04     54.01 o
  -1   6   5     3094.68     3214.93    247.51 o
   0   6   5    12335.01    11453.48   1109.14 o
   1   6   5      126.04      143.93     11.87 o
   2   6   5     6358.85     6666.52    450.13 o
   3   6   5     7420.12     7241.25    538.20 o
   4   6   5       31.72       24.83     22.18 o
   5   6   5     3522.02     3549.23    323.06 o
   6   6   5     1073.04      960.44    110.42 o
   7   6   5      140.75      153.07     25.45 o
   8   6   5      710.26      633.68     10.07 o
   9   6   5       12.01       13.84      9.06 o
  10   6   5        6.58        3.08     10.09 o
  -7   7   5       79.75       97.66     14.51 o
  -6   7   5        3.63       10.72     23.88 o
  -5   7   5      292.28      285.91     39.94 o
  -4   7   5        9.18       11.15     34.33 o
  -3   7   5       28.92       42.50     27.51 o
  -2   7   5     1395.29     1521.49     32.45 o
  -1   7   5     1277.42     1356.15    152.21 o
   0   7   5      533.47      525.17     65.71 o
   1   7   5     2353.95     2228.09    215.87 o
   2   7   5     5085.79     5522.43    486.04 o
   3   7   5     2363.73     2714.43    207.60 o
   4   7   5     1660.35     1459.36     25.96 o
   5   7   5     2928.32     2790.45    101.20 o
   6   7   5     2938.00     2793.95    156.64 o
   7   7   5      648.39      641.23     39.41 o
   8   7   5      725.95      734.85     52.33 o
   9   7   5      831.07      778.23     47.28 o
  10   7   5       59.72       67.28     18.02 o
  -7   8   5       46.71       83.82     26.72 o
  -6   8   5      320.02      296.95     15.78 o
  -5   8   5      217.83      232.96     35.00 o
  -4   8   5      315.06      307.15     11.64 o
  -3   8   5      501.91      585.84     52.48 o
  -2   8   5      283.18      385.40    107.34 o
  -1   8   5      762.67      821.58     88.48 o
   0   8   5       21.68       40.38     11.03 o
   1   8   5      115.43      121.66     11.45 o
   2   8   5      469.48      558.69     59.72 o
   3   8   5      451.48      566.18     18.77 o
   4   8   5      161.37      146.40     20.72 o
   5   8   5       61.99       64.49     12.47 o
   6   8   5     1795.65     1718.29     54.80 o
   7   8   5      117.33      113.08     32.07 o
   8   8   5       20.85       22.66      9.60 o
   9   8   5      888.69      791.17     13.12 o
  10   8   5       88.59       68.60     10.88 o
  -6   9   5       23.81       22.84     12.82 o
  -5   9   5       33.20       86.39     48.95 o
  -4   9   5      539.55      584.10     31.27 o
  -3   9   5      163.32      196.26     12.84 o
  -2   9   5       68.95       72.86     11.45 o
  -1   9   5     1749.72     1739.01    202.71 o
   0   9   5      573.63      600.02     39.59 o
   1   9   5      216.24      219.19     16.24 o
   2   9   5     2208.73     2026.38     84.74 o
   3   9   5      814.50      918.93     71.84 o
   4   9   5        8.41       18.75     19.82 o
   5   9   5      457.32      439.30     28.66 o
   6   9   5      141.14      166.66     54.69 o
   7   9   5       63.60       48.42     10.12 o
   8   9   5       14.15       34.07     16.18 o
   9   9   5        2.13        7.17     10.24 o
  10   9   5      103.41       83.54     10.42 o
  -5  10   5       15.86        8.28     28.47 o
  -4  10   5        9.92      -23.44     31.22 o
  -3  10   5      125.47      132.95     13.69 o
  -2  10   5       16.06       36.47     22.90 o
  -1  10   5       16.64        7.27     14.82 o
   0  10   5     1203.47     1177.79     15.54 o
   1  10   5       28.77       27.02     11.98 o
   2  10   5      202.94      177.92     34.40 o
   3  10   5     2050.11     2057.47     71.43 o
   4  10   5       23.85       49.41     17.96 o
   5  10   5      248.87      293.50     37.18 o
   6  10   5     1268.73     1303.87    208.44 o
   7  10   5       37.85       31.60     16.54 o
   8  10   5      122.46      122.53     20.84 o
   9  10   5      331.67      268.31     16.40 o
  -3  11   5        0.59      -10.94     10.94 o
  -2  11   5       10.40       29.01     10.07 o
  -1  11   5       77.70       67.76     15.53 o
   0  11   5       30.04       14.40      9.84 o
   1  11   5       69.06       79.88     14.37 o
   2  11   5        5.09       14.00     29.40 o
   3  11   5      202.58      161.02     12.13 o
   4  11   5      243.47      228.42     17.85 o
   5  11   5       82.30      103.47     26.29 o
   6  11   5      385.87      458.16     97.79 o
   7  11   5      403.70      410.58     48.98 o
   8  11   5       95.41       93.28     14.14 o
  -2  12   5        5.01       -5.71     31.05 o
  -1  12   5       27.77       16.13     14.35 o
   0  12   5      141.95      152.57     16.04 o
   1  12   5       25.07       -3.84     24.87 o
   2  12   5       35.97       38.85     21.22 o
   3  12   5       99.69      104.18     17.93 o
   4  12   5       51.88       76.38     21.76 o
   5  12   5       50.41      124.26     25.44 o
   6  12   5        2.40       -6.35     17.85 o
   7  12   5       49.89       27.16     22.22 o
   0  13   5       55.70       21.64     23.29 o
   1  13   5       41.75       54.50     12.50 o
   2  13   5       91.78       97.22     12.55 o
   3  13   5      137.51      115.32     16.29 o
   4  13   5       34.34       24.99     20.91 o
   5  13   5       72.72       97.91     22.55 o
  -5  -9   6       39.56       61.36     17.45 o
  -4  -9   6        1.86       10.93     16.66 o
  -3  -9   6        4.57       15.52     17.39 o
  -2  -9   6        0.02       -2.09     14.76 o
  -1  -9   6        5.69        2.27     17.96 o
   0  -9   6       13.35       11.69     13.28 o
  -7  -8   6      245.79      215.65     19.46 o
  -6  -8   6       76.34      101.85     14.45 o
  -5  -8   6      152.17      131.42     18.93 o
  -4  -8   6      341.49      277.65     18.71 o
  -3  -8   6       38.98       39.72     20.45 o
  -2  -8   6       57.74       61.59     14.04 o
  -1  -8   6      116.98      116.81     12.94 o
   0  -8   6        8.06        6.67     17.37 o
   1  -8   6        1.42        3.73     11.15 o
   2  -8   6        1.54       13.59     12.15 o
  -8  -7   6       60.57       70.07     14.14 o
  -7  -7   6      184.64      169.53     15.41 o
  -6  -7   6        4.60       -2.24     12.74 o
  -5  -7   6      370.00      306.93     22.62 o
  -4  -7   6      328.43      268.02     19.33 o
  -3  -7   6       46.11       28.44     16.15 o
  -2  -7   6      573.15      532.81     24.44 o
  -1  -7   6      145.23      118.75     12.98 o
   0  -7   6       51.90       41.72     10.50 o
   1  -7   6      267.25      278.07     13.88 o
   2  -7   6       32.33       42.75     11.45 o
   3  -7   6       14.46       22.93      9.92 o
   4  -7   6       40.89       41.67     10.22 o
  -9  -6   6      119.81      129.12     29.69 o
  -8  -6   6       16.63       22.66     13.24 o
  -7  -6   6      104.70      102.79     20.40 o
  -6  -6   6      173.60      194.32     40.92 o
  -5  -6   6       75.58       94.01     15.32 o
  -4  -6   6       16.05       44.87     20.34 o
  -3  -6   6       74.20       90.32     17.74 o
  -2  -6   6      309.60      336.84     18.42 o
  -1  -6   6      438.71      418.18     17.92 o
   0  -6   6       43.73       44.70     10.66 o
   1  -6   6      144.12      165.78     13.00 o
   2  -6   6      449.93      388.71     12.62 o
   3  -6   6       27.35       45.07      9.62 o
   4  -6   6        0.59       17.18      9.84 o
   5  -6   6      176.06      136.75     13.16 o
  -9  -5   6        9.85       27.72     13.32 o
  -8  -5   6      901.32      941.45    103.63 o
  -7  -5   6      255.76      211.63     30.81 o
  -6  -5   6        9.66       25.46     13.87 o
  -5  -5   6     1526.32     1519.44     63.69 o
  -4  -5   6       27.80       63.29     24.02 o
  -3  -5   6       53.11       52.92     14.11 o
  -2  -5   6     1055.92     1000.99     21.46 o
  -1  -5   6       90.83       87.04     17.85 o
   0  -5   6       43.85       63.15     11.28 o
   1  -5   6      275.73      294.97     10.69 o
   2  -5   6       51.34       60.64      9.64 o
   3  -5   6       61.40       68.50      9.62 o
   4  -5   6       10.59       25.95      9.40 o
   5  -5   6       87.90       82.65      8.70 o
   6  -5   6       26.19       45.79      9.73 o
  -9  -4   6       37.58       43.91     14.56 o
  -8  -4   6     1083.05     1120.89    116.07 o
  -7  -4   6      718.55      734.57     80.50 o
  -6  -4   6       34.10       34.97     13.45 o
  -5  -4   6     2630.38     2820.49    349.30 o
  -4  -4   6     3422.11     3650.91     34.91 o
  -3  -4   6       17.48       35.64     24.08 o
  -2  -4   6     1047.91     1012.28     23.11 o
  -1  -4   6     5290.22     5184.66     35.41 o
   0  -4   6       91.83       93.72     10.54 o
   1  -4   6      307.57      307.46     17.63 o
   2  -4   6     1705.96     1690.18     55.58 o
   3  -4   6       71.07       58.69      8.61 o
   4  -4   6       14.91       28.53     10.36 o
   5  -4   6       95.56      102.06     12.49 o
   6  -4   6       28.98       22.56      8.70 o
   7  -4   6        2.96        9.82      7.91 o
 -10  -3   6       35.95       56.32     15.41 o
  -9  -3   6        7.50       21.08     14.16 o
  -8  -3   6      171.76      165.09     15.13 o
  -7  -3   6     1073.74     1049.76     19.92 o
  -6  -3   6       24.81       24.59     13.37 o
  -5  -3   6       30.78       40.13     17.25 o
  -4  -3   6     3564.46     3907.26    405.96 o
  -3  -3   6      287.81      348.49     26.93 o
  -2  -3   6       11.36       -1.30     24.31 o
  -1  -3   6     7701.16     7009.40     36.91 o
   0  -3   6      678.74      804.19    124.92 o
   1  -3   6      986.14      982.15     36.17 o
   2  -3   6     2060.68     2003.57     86.93 o
   3  -3   6      602.74      606.40     26.34 o
   4  -3   6      411.77      399.95     34.17 o
   5  -3   6      285.74      288.16     19.59 o
   6  -3   6      137.50      155.91     12.93 o
   7  -3   6       57.78       65.37      8.18 o
 -10  -2   6      196.70      148.37     16.32 o
  -9  -2   6       34.01       70.31     14.05 o
  -8  -2   6      968.06      890.64     18.27 o
  -7  -2   6     1192.68     1263.59     20.21 o
  -6  -2   6       90.35      112.77     14.90 o
  -5  -2   6      732.33      711.91     19.63 o
  -4  -2   6     2746.65     2814.43     42.47 o
  -2  -2   6      443.36      411.84     21.67 o
  -1  -2   6       55.77       59.04     23.06 o
   0  -2   6     2275.12     2229.44     29.91 o
   1  -2   6     1503.97     1438.91     50.58 o
   2  -2   6      553.61      471.81     14.08 o
   3  -2   6     1917.24     1761.02    144.85 o
   4  -2   6      582.31      547.35     37.80 o
   5  -2   6      543.12      531.73     32.43 o
   6  -2   6      402.94      373.88     32.53 o
   7  -2   6        8.91        1.93     10.82 o
   8  -2   6      156.00      131.20     10.05 o
 -10  -1   6      777.35      708.02     18.95 o
  -9  -1   6       21.90       46.69     14.56 o
  -8  -1   6      169.45      162.28     26.07 o
  -7  -1   6     5168.44     5023.12    100.30 o
  -6  -1   6       20.02       18.79     16.26 o
  -5  -1   6     2501.77     2448.32    117.77 o
  -4  -1   6     7357.48     7268.65    141.37 o
  -3  -1   6       46.24       65.62     29.46 o
  -2  -1   6     2850.56     2997.99     31.34 o
  -1  -1   6     2661.56     2549.54     33.21 o
   0  -1   6      419.99      395.87     18.80 o
   1  -1   6     2539.07     2463.88     76.15 o
   2  -1   6       72.14       85.85     10.91 o
   3  -1   6      274.82      279.46     20.77 o
   4  -1   6      668.97      634.71     11.56 o
   5  -1   6      398.29      347.56     18.40 o
   6  -1   6       15.85       13.28     22.80 o
   7  -1   6      104.33      105.64     31.73 o
   8  -1   6      217.87      182.17      9.50 o
   9  -1   6       38.23       36.41      9.39 o
 -10   0   6        5.48       11.80     12.05 o
  -9   0   6      365.74      363.22     12.87 o
  -8   0   6      246.57      248.94     16.21 o
  -7   0   6      442.12      432.22     44.40 o
  -6   0   6     1808.74     1772.11     76.91 o
  -5   0   6     5477.62     5310.95    440.08 o
  -4   0   6     2307.96     2257.14    133.97 o
  -3   0   6     6357.27     6179.88    430.18 o
  -2   0   6    11494.11    13058.86   1130.33 o
  -1   0   6     7650.31     6664.26    127.14 o
   0   0   6     6360.92     5992.96    153.73 o
   1   0   6     4363.22     4033.17     22.26 o
   2   0   6     6351.09     5515.28    280.35 o
   3   0   6     2339.61     2134.95    114.77 o
   4   0   6      540.97      487.59     80.72 o
   5   0   6     1709.47     1672.00     89.44 o
   6   0   6       20.39       62.86     14.93 o
   7   0   6       13.59       19.14      8.62 o
   8   0   6      118.23      155.77     24.76 o
   9   0   6       27.04       14.20     11.53 o
 -10   1   6      309.19      266.49     13.49 o
  -9   1   6      206.43      170.51      9.05 o
  -8   1   6      157.36      168.79     11.93 o
  -7   1   6       66.55      112.37     25.58 o
  -6   1   6      237.30      289.65     11.74 o
  -5   1   6      438.74      411.36     12.79 o
  -4   1   6     1751.10     1696.01     68.62 o
  -3   1   6      351.92      372.79     18.20 o
  -2   1   6      477.44      465.77    122.52 o
  -1   1   6    11894.51    11556.49   1516.67 o
   0   1   6      870.11      853.87     18.65 o
   1   1   6      642.96      774.88     37.68 o
   2   1   6    17959.65    16813.47   1232.17 o
   3   1   6     1740.12     1599.34    144.88 o
   4   1   6       28.56       51.73     20.94 o
   5   1   6     6452.82     5849.14    426.25 o
   6   1   6      846.93      810.38     24.94 o
   7   1   6        1.74      -10.18     31.95 o
   8   1   6      721.85      718.78    101.65 o
   9   1   6      162.50      184.58     34.40 o
  -9   2   6      139.40      151.90     27.97 o
  -8   2   6     1819.99     1595.94    102.72 o
  -7   2   6      545.42      578.10     13.21 o
  -6   2   6      769.91      806.18     84.94 o
  -5   2   6     5238.92     4967.59    420.64 o
  -4   2   6     1399.35     1269.27     68.47 o
  -3   2   6     1260.26     1335.13     78.50 o
  -2   2   6     4085.66     4363.60    902.85 o
  -1   2   6     1419.35     1477.30    224.27 o
   0   2   6      347.46      391.35     58.43 o
   1   2   6      474.22      486.09     15.95 o
   2   2   6       21.29       97.16     15.85 o
   3   2   6     4411.85     3956.65    398.16 o
   4   2   6      167.88      134.61     24.68 o
   5   2   6      462.74      414.51     42.42 o
   6   2   6     3303.55     3253.24    417.96 o
   7   2   6       62.09       43.63      9.86 o
   8   2   6      279.21      234.99      8.93 o
   9   2   6      675.30      685.44     33.01 o
  10   2   6        2.58      -11.22     11.22 o
  -9   3   6       55.09       78.17     12.85 o
  -8   3   6       57.13       77.26     10.56 o
  -7   3   6     2127.50     1948.33    116.16 o
  -6   3   6      110.12      164.82     24.93 o
  -5   3   6       80.26       67.64     12.21 o
  -4   3   6    13144.11    12292.69   1174.90 o
  -3   3   6      289.13      338.59     14.53 o
  -2   3   6      243.21      250.94     27.02 o
  -1   3   6    26120.71    25412.04   3794.74 o
   0   3   6      176.70      213.63     51.64 o
   1   3   6      428.08      449.73     43.23 o
   2   3   6    11619.65     9647.50    738.27 o
   3   3   6       64.92       58.39      9.09 o
   4   3   6      407.31      402.28     34.39 o
   5   3   6      663.42      627.58     82.45 o
   6   3   6       33.54       53.92     11.33 o
   7   3   6      172.20      173.64     19.04 o
   8   3   6       54.00       51.41     30.12 o
   9   3   6       58.45       52.08      9.27 o
  10   3   6       64.41       86.49     11.31 o
  -9   4   6        5.89      -15.24     15.24 o
  -8   4   6      231.01      210.86     16.63 o
  -7   4   6      159.95      179.90     18.87 o
  -6   4   6      143.83      127.81     29.36 o
  -5   4   6       38.54       53.99     10.82 o
  -4   4   6     1835.44     1896.09    173.53 o
  -3   4   6     3519.53     3163.48    427.48 o
  -2   4   6     1287.50     1183.28    205.22 o
  -1   4   6     6442.03     6248.86    897.21 o
   0   4   6    13424.95    12873.67   2087.81 o
   1   4   6     3759.93     3974.77    446.57 o
   2   4   6     7546.58     6256.01    509.62 o
   3   4   6    12055.03    10539.70    716.28 o
   4   4   6     2122.48     1951.91    141.19 o
   5   4   6     2226.21     2157.14    160.04 o
   6   4   6     3517.60     3299.65    184.79 o
   7   4   6      269.82      294.60     19.61 o
   8   4   6      324.71      288.16     28.66 o
   9   4   6      217.60      252.04     50.22 o
  10   4   6       14.26       26.40      8.24 o
  -8   5   6       29.51       25.64     24.34 o
  -7   5   6      935.41      836.58     45.00 o
  -6   5   6      257.88      239.70     12.30 o
  -5   5   6       53.76       61.40     13.15 o
  -4   5   6     1480.07     1477.73     79.82 o
  -3   5   6     1525.42     1493.31     78.03 o
  -2   5   6       66.33       65.69     17.03 o
  -1   5   6       18.03       10.42     14.53 o
   0   5   6     4599.57     4436.96    625.94 o
   1   5   6       56.35       84.46     19.99 o
   2   5   6     3379.09     3557.22    353.63 o
   3   5   6     4045.73     3708.09    151.64 o
   4   5   6      497.32      433.25     59.39 o
   5   5   6     4944.41     4740.26    517.53 o
   6   5   6     2334.60     2372.36     96.38 o
   7   5   6      338.26      330.66     20.06 o
   8   5   6     1459.15     1302.83    149.16 o
   9   5   6      602.17      596.72     79.20 o
  10   5   6       98.84       87.38      8.12 o
  -8   6   6       60.13       68.92     17.11 o
  -7   6   6      411.21      384.69     57.12 o
  -6   6   6      322.21      361.27     56.04 o
  -5   6   6      860.98      781.87     19.95 o
  -4   6   6     1338.07     1426.32    122.93 o
  -3   6   6     1834.97     1849.39    160.65 o
  -2   6   6     4004.67     4246.22    545.14 o
  -1   6   6      857.21      810.08     82.39 o
   0   6   6     2134.02     1970.02    237.91 o
   1   6   6     3477.79     3456.76    478.56 o
   2   6   6      182.42      210.65     30.48 o
   3   6   6      159.45      135.05     12.23 o
   4   6   6     1475.06     1341.73     89.74 o
   5   6   6      110.01      120.38      9.62 o
   6   6   6      317.33      304.89     31.87 o
   7   6   6      431.17      421.98     25.46 o
   8   6   6      112.86      146.94     29.48 o
   9   6   6      679.54      595.37     31.76 o
  10   6   6       61.85       74.59      9.31 o
  -7   7   6        9.17       26.42     34.39 o
  -6   7   6      494.53      453.45     12.21 o
  -5   7   6      100.79       73.33     12.56 o
  -4   7   6      999.68      930.32    116.64 o
  -3   7   6     1289.08     1476.38    136.04 o
  -2   7   6      186.09      223.36     52.12 o
  -1   7   6     4548.31     4631.85    579.65 o
   0   7   6     2655.63     2474.05    308.14 o
   1   7   6       19.10       17.63     10.98 o
   2   7   6     7492.42     7814.27    859.17 o
   3   7   6     1470.08     1331.04     19.55 o
   4   7   6      125.71      135.27     15.01 o
   5   7   6     3933.58     3581.84    241.34 o
   6   7   6      208.91      190.49     32.39 o
   7   7   6       10.07       22.71      7.34 o
   8   7   6      383.29      394.93     26.82 o
   9   7   6        7.83       34.67      9.80 o
  10   7   6        7.44       11.47     16.37 o
  -6   8   6        1.92       11.05     15.54 o
  -5   8   6      240.62      295.96     24.66 o
  -4   8   6      188.05      169.02     38.82 o
  -3   8   6       27.80       15.94     11.53 o
  -2   8   6      646.37      741.00     76.46 o
  -1   8   6     1339.68     1395.46    135.21 o
   0   8   6      806.61      734.35     68.20 o
   1   8   6      478.91      416.54     38.33 o
   2   8   6     2175.97     2276.24    170.22 o
   3   8   6     3598.03     3907.75    320.46 o
   4   8   6      148.39      142.95     16.73 o
   5   8   6     1914.41     1853.05    138.65 o
   6   8   6     2457.74     2371.96    243.49 o
   7   8   6       15.59       29.85     12.35 o
   8   8   6      307.62      331.08     11.28 o
   9   8   6      633.26      561.09     62.90 o
  10   8   6        4.54       -3.86      9.68 o
  -6   9   6       12.80       63.45     16.46 o
  -5   9   6       47.86       78.22     30.37 o
  -4   9   6      349.67      382.07     39.43 o
  -3   9   6        0.18      -19.01     19.01 o
  -2   9   6       36.22       60.09     10.76 o
  -1   9   6      731.50      740.95     68.48 o
   0   9   6      117.60      125.12     11.57 o
   1   9   6       85.93       82.63     12.32 o
   2   9   6      246.54      241.16     14.09 o
   3   9   6     1146.85     1343.27     27.31 o
   4   9   6       51.75       60.49     18.95 o
   5   9   6       21.67       41.97     13.40 o
   6   9   6     1067.13     1029.36     42.60 o
   7   9   6      107.94      140.78     27.03 o
   8   9   6       96.50       93.67     11.21 o
   9   9   6      466.69      443.83     22.55 o
  -5  10   6        3.40        0.09     16.89 o
  -4  10   6      246.81      275.37     38.26 o
  -3  10   6      134.49      184.05     26.66 o
  -2  10   6        0.98       -6.99      9.85 o
  -1  10   6      812.30      724.46     67.23 o
   0  10   6      437.33      460.55     20.80 o
   1  10   6       87.56      117.35     21.53 o
   2  10   6      484.58      458.31     48.20 o
   3  10   6      428.48      466.44     17.88 o
   4  10   6      101.77      159.40     26.75 o
   5  10   6       62.40       16.38     16.64 o
   6  10   6       85.55       79.66     13.95 o
   7  10   6      109.05      121.86     13.40 o
   8  10   6        5.15        7.39      9.83 o
   9  10   6       26.35       21.50     12.37 o
  -3  11   6      182.81      167.70     25.14 o
  -2  11   6        1.70      -12.45     12.45 o
  -1  11   6       55.32       35.76     14.00 o
   0  11   6      554.61      569.21     33.69 o
   1  11   6        0.98        3.05     44.50 o
   2  11   6      195.89      197.88     16.58 o
   3  11   6      731.77      620.19     44.30 o
   4  11   6       17.10       11.10     24.53 o
   5  11   6      276.33      261.19     21.09 o
   6  11   6      372.03      408.66     64.54 o
   7  11   6        3.41      -20.24     20.24 o
   8  11   6      112.37      133.58     13.99 o
  -2  12   6       25.77       57.17     39.46 o
  -1  12   6        0.80       -8.34     10.27 o
   0  12   6        7.08       46.59     10.11 o
   1  12   6       66.99       41.57     12.52 o
   2  12   6       45.08       77.50     11.80 o
   3  12   6       98.88      135.86     16.09 o
   4  12   6      108.21       84.55     23.29 o
   5  12   6      192.06      202.38     18.36 o
   6  12   6      199.15      217.80     28.85 o
   7  12   6       67.65      115.13     36.75 o
   1  13   6       15.89       58.50     32.55 o
   2  13   6       19.24       40.43     14.80 o
   3  13   6        3.75        2.53     13.48 o
   4  13   6       12.38       23.80     21.81 o
   5  13   6        6.32      -14.05     22.83 o
  -5  -8   7        2.60       22.21     16.37 o
  -4  -8   7        1.53       -7.88     16.09 o
  -3  -8   7        6.01       30.65     15.92 o
  -2  -8   7       69.63       84.48     17.06 o
  -1  -8   7        5.53       28.16     17.85 o
   0  -8   7        2.79        3.23     24.08 o
  -7  -7   7      121.87       83.13     16.77 o
  -6  -7   7      113.48       87.78     22.55 o
  -5  -7   7      142.50      127.28     18.93 o
  -4  -7   7       78.74       59.44     17.23 o
  -3  -7   7       44.32       57.62     16.03 o
  -2  -7   7       50.42       58.98     16.32 o
  -1  -7   7        5.25       43.29     16.54 o
   0  -7   7        1.65        4.51     13.54 o
   1  -7   7       12.12       14.48     13.94 o
   2  -7   7        8.62       24.24     11.56 o
  -8  -6   7      293.74      298.05     22.36 o
  -7  -6   7       57.18       57.03     24.95 o
  -6  -6   7        2.64      -22.72     22.72 o
  -5  -6   7     1031.98      836.37     24.35 o
  -4  -6   7      106.90      101.83     18.25 o
  -3  -6   7       11.57       -0.57     11.44 o
  -2  -6   7      840.29      806.48     19.97 o
  -1  -6   7      144.02      127.85     16.89 o
   0  -6   7       14.49       42.49     17.17 o
   1  -6   7      178.52      195.14     15.39 o
   2  -6   7       49.22       61.61     13.22 o
   3  -6   7        5.58       22.58      9.15 o
   4  -6   7       27.58       29.67     10.96 o
  -8  -5   7        1.44        2.47     12.62 o
  -7  -5   7       13.37       25.26     16.85 o
  -5  -5   7       45.99       55.64     15.58 o
  -4  -5   7      334.16      305.45     21.43 o
  -3  -5   7       24.69       41.76     17.56 o
  -2  -5   7      176.01      197.28     17.40 o
  -1  -5   7      794.68      722.91     19.69 o
   0  -5   7       26.30       31.39     12.52 o
   1  -5   7       71.96       83.98     11.03 o
   2  -5   7      900.86      848.45     16.93 o
   3  -5   7       10.62       19.48      9.58 o
   4  -5   7       71.62       62.77      9.17 o
   5  -5   7       99.14       99.14     10.25 o
  -9  -4   7       14.34       30.60     13.74 o
  -8  -4   7      975.25      955.68    134.40 o
  -7  -4   7       39.36       40.81     14.43 o
  -6  -4   7       11.33       19.59     16.55 o
  -4  -4   7        0.13       61.02     23.00 o
  -3  -4   7       56.38       43.01     13.66 o
  -2  -4   7      268.15      294.14     18.31 o
  -1  -4   7       34.88       53.20     17.00 o
   0  -4   7      212.32      168.45     13.21 o
   1  -4   7      111.24      105.05     11.75 o
   2  -4   7      311.04      253.47     17.02 o
   3  -4   7       65.19       80.29      9.03 o
   4  -4   7      161.41      153.37     15.08 o
   5  -4   7       44.22       30.18      8.28 o
   6  -4   7       50.64       47.73     15.61 o
  -9  -3   7       22.17       36.37     15.24 o
  -8  -3   7      560.78      513.26     17.69 o
  -7  -3   7     1111.27     1071.30     24.35 o
  -6  -3   7      308.40      387.83     44.56 o
  -5  -3   7      884.49      965.04     83.25 o
  -4  -3   7     4068.42     4334.42     35.58 o
  -3  -3   7      493.31      488.19     24.33 o
  -2  -3   7     1523.59     1384.49     23.70 o
  -1  -3   7     2736.45     2663.22     26.67 o
   0  -3   7      729.92      749.06     20.54 o
   1  -3   7       44.73       35.64     18.36 o
   2  -3   7      507.22      512.02     16.29 o
   3  -3   7       50.17       46.81     12.18 o
   4  -3   7        4.30       21.20     14.33 o
   5  -3   7        0.05       -9.82      9.82 o
   6  -3   7        8.22       43.62     11.18 o
   7  -3   7        0.58        2.59     16.86 o
  -9  -2   7       21.01       12.92     15.24 o
  -8  -2   7        0.65      -11.50     14.50 o
  -7  -2   7      706.93      660.29     21.50 o
  -6  -2   7       15.93       50.99     17.96 o
  -5  -2   7      791.37      866.49     26.84 o
  -3  -2   7       96.90       89.48     24.08 o
  -2  -2   7     5115.64     4933.77     37.30 o
  -1  -2   7     2554.36     2556.22     28.21 o
   0  -2   7      819.54      810.25     16.86 o
   1  -2   7     3244.63     3183.12    115.84 o
   2  -2   7     1163.43     1053.06     12.58 o
   3  -2   7      633.56      604.96     14.46 o
   4  -2   7      849.08      785.85     43.78 o
   5  -2   7      137.35      164.90     14.65 o
   6  -2   7      133.93      128.64     17.14 o
   7  -2   7       84.86       83.62     14.68 o
  -9  -1   7      299.55      320.60     16.55 o
  -8  -1   7      249.21      235.67     15.98 o
  -7  -1   7      583.38      579.80     17.87 o
  -6  -1   7     2114.08     2158.46     26.00 o
  -5  -1   7       71.57       86.36     18.53 o
  -4  -1   7       66.39       88.51     23.63 o
  -3  -1   7     1605.95     1678.02     22.57 o
  -2  -1   7      939.58      800.00     27.54 o
  -1  -1   7      413.08      398.97     16.50 o
   0  -1   7     1408.72     1391.91     24.22 o
   1  -1   7     1018.46     1045.21     50.74 o
   2  -1   7     2379.91     2111.62     34.27 o
   3  -1   7      547.10      475.29      9.56 o
   4  -1   7      150.31      110.59     15.78 o
   5  -1   7     1592.19     1437.63    153.51 o
   6  -1   7      131.53      138.16     12.55 o
   7  -1   7        7.07       -7.59     10.86 o
   8  -1   7      258.12      205.51     24.85 o
  -9   0   7       59.33       37.37      9.35 o
  -8   0   7     1652.65     1596.46     40.36 o
  -7   0   7     1225.14     1198.40     14.88 o
  -6   0   7       18.05       29.30     10.64 o
  -5   0   7     4466.12     4304.15    228.67 o
  -4   0   7     1390.71     1315.85    114.34 o
  -3   0   7      533.66      553.99     84.38 o
  -2   0   7     6767.21     6622.02    459.66 o
  -1   0   7       80.20      292.63     22.95 o
   0   0   7      666.31      679.05     33.84 o
   1   0   7     2764.28     2744.65     53.20 o
   2   0   7      354.20      353.08     17.10 o
   3   0   7       28.46       27.72      8.52 o
   4   0   7      260.83      278.29     71.48 o
   5   0   7      631.04      555.94     16.22 o
   6   0   7      105.28       95.02     11.00 o
   7   0   7        5.02        3.91     10.58 o
   8   0   7      165.67      153.79      9.54 o
  -9   1   7      245.57      246.46     12.17 o
  -8   1   7      955.31      845.04     18.87 o
  -7   1   7      354.27      367.20     27.16 o
  -6   1   7      812.85      848.35     48.97 o
  -5   1   7     3678.91     3606.24    189.35 o
  -4   1   7     3995.41     3687.73    152.98 o
  -3   1   7     1172.68     1216.92    187.66 o
  -2   1   7     5143.56     5344.75    561.13 o
  -1   1   7    11285.54     9994.11    291.26 o
   0   1   7      699.08      643.75     39.48 o
   1   1   7     1722.56     1814.87     58.65 o
   2   1   7     8503.79     8034.33    473.75 o
   3   1   7        2.22       -8.13      8.13 o
   4   1   7       59.32       66.18     11.26 o
   5   1   7     1229.29     1230.40    156.76 o
   6   1   7       97.72       78.05     19.95 o
   7   1   7       14.32        8.29     15.04 o
   8   1   7        8.14       12.39     17.71 o
   9   1   7       71.41       50.31      9.39 o
  -9   2   7       15.77       -3.57     11.74 o
  -8   2   7      371.54      336.97     22.96 o
  -7   2   7      226.61      246.89     42.51 o
  -6   2   7       27.06       21.21     11.02 o
  -5   2   7      603.21      533.57     51.51 o
  -4   2   7     4012.65     3961.05    230.97 o
  -3   2   7       51.25       68.53     12.61 o
  -2   2   7       94.46      123.94     11.54 o
  -1   2   7    12983.93    13029.79   2034.24 o
   0   2   7      775.72      712.08     85.42 o
   1   2   7      592.69      540.14     34.25 o
   2   2   7    11152.19    10584.84    680.16 o
   3   2   7     1375.63     1301.80    124.24 o
   4   2   7     1008.68      941.91    169.36 o
   5   2   7     3118.41     3045.23    371.97 o
   6   2   7      585.60      571.81     75.66 o
   7   2   7      337.21      311.42     38.27 o
   8   2   7      179.02      213.53     11.23 o
   9   2   7      125.79      162.69     11.46 o
  -9   3   7       11.96       27.79     12.36 o
  -8   3   7      850.23      787.45     15.97 o
  -7   3   7      472.72      478.63     34.59 o
  -6   3   7       15.49        9.25     11.23 o
  -5   3   7     1414.20     1340.28    104.03 o
  -4   3   7     1674.65     1565.75     90.44 o
  -3   3   7      752.80      704.14    112.55 o
  -2   3   7      235.25      262.73     25.97 o
  -1   3   7      677.84      718.93    116.25 o
   0   3   7     3585.29     3711.81    555.49 o
   1   3   7      882.98      892.12     72.32 o
   2   3   7      334.50      335.93     13.19 o
   3   3   7     5311.73     4584.47    282.26 o
   4   3   7     1402.67     1494.04    156.05 o
   5   3   7     1363.01     1273.21    143.01 o
   6   3   7     1806.77     1804.38    188.45 o
   7   3   7       78.81       98.83      8.41 o
   8   3   7      536.86      517.49     55.49 o
   9   3   7      433.79      393.17     11.91 o
  -8   4   7       31.06       20.68     13.46 o
  -7   4   7     1914.98     1948.05    203.57 o
  -6   4   7       14.33       18.29     15.41 o
  -5   4   7      455.09      402.31     72.50 o
  -4   4   7     7292.76     7193.77    504.69 o
  -3   4   7        0.74       30.65     13.71 o
  -2   4   7     1994.99     1786.95    184.35 o
  -1   4   7     7754.22     7210.21   1251.99 o
   0   4   7       60.56       99.27     28.90 o
   1   4   7     3412.62     3565.20    468.27 o
   2   4   7      795.85      631.61     68.53 o
   3   4   7      122.48      140.19     34.49 o
   4   4   7      977.94      842.17    107.40 o
   5   4   7        7.58       14.89     17.50 o
   6   4   7       11.10       19.04     11.78 o
   7   4   7      396.32      349.08     71.30 o
   8   4   7      258.28      260.69     70.14 o
   9   4   7       65.36       21.77     11.14 o
  10   4   7       43.93       12.08     33.06 o
  -8   5   7        1.08       -5.94     13.20 o
  -7   5   7       61.63       58.96     18.19 o
  -6   5   7      646.25      592.23     78.59 o
  -5   5   7      584.00      484.42     12.04 o
  -4   5   7      749.83      773.25    112.89 o
  -3   5   7     3418.03     3612.31    578.87 o
  -2   5   7     4050.72     4152.46    401.73 o
  -1   5   7     4296.02     4029.96    622.27 o
   0   5   7     5093.50     4941.89    774.11 o
   1   5   7     4327.43     4432.17    770.56 o
   2   5   7     4528.80     4144.22    477.33 o
   3   5   7     5526.25     4870.92    313.27 o
   4   5   7     1193.52     1119.80     56.52 o
   5   5   7     2880.42     2692.76    187.02 o
   6   5   7      734.03      804.60     52.88 o
   7   5   7       69.64       85.29     11.35 o
   8   5   7      397.81      399.31     19.55 o
   9   5   7        5.73       10.18      9.77 o
  10   5   7        8.32       16.79      7.57 o
  -8   6   7       37.55       41.36     15.18 o
  -7   6   7      181.72      175.30     32.67 o
  -6   6   7      176.19      145.40     16.04 o
  -5   6   7      184.83      174.80     14.09 o
  -4   6   7        0.21       11.99     13.73 o
  -3   6   7      572.36      636.13    131.85 o
  -2   6   7      116.96       84.34     13.35 o
  -1   6   7     1367.36     1260.32    166.01 o
   0   6   7      512.27      520.39     46.49 o
   1   6   7      675.38      635.74    150.58 o
   2   6   7     5921.30     6376.89    628.43 o
   3   6   7     1631.07     1466.64     55.81 o
   4   6   7      146.04      151.05     30.07 o
   5   6   7     4661.55     4630.85    520.64 o
   6   6   7     1261.76     1206.72     93.71 o
   7   6   7       23.85       29.47     13.31 o
   8   6   7     1384.88     1404.24     88.19 o
   9   6   7      284.12      240.08     10.46 o
  10   6   7        0.18       19.33     12.72 o
  -7   7   7      106.40      119.32     28.05 o
  -6   7   7      115.94      101.66     10.92 o
  -5   7   7     1091.79     1080.11    147.72 o
  -4   7   7      178.67      234.21     47.55 o
  -3   7   7      467.17      501.70     83.22 o
  -2   7   7     1466.22     1458.83    167.86 o
  -1   7   7      706.21      685.80    112.96 o
   0   7   7      105.31       77.11     13.38 o
   1   7   7     1110.79     1039.12    153.52 o
   2   7   7       71.46       48.47     16.29 o
   3   7   7      354.71      371.65      9.76 o
   4   7   7      211.85      215.42     12.04 o
   5   7   7      124.45      127.77     11.40 o
   6   7   7     1491.32     1482.77    198.31 o
   7   7   7       10.06       28.79     13.33 o
   8   7   7      227.14      216.24     10.80 o
   9   7   7      624.28      544.00     54.24 o
  10   7   7        5.21        2.67      8.83 o
  -6   8   7       26.16       22.66     28.87 o
  -5   8   7        8.05        9.98     24.65 o
  -4   8   7      870.45      991.18    145.65 o
  -3   8   7      214.43      245.44     45.09 o
  -2   8   7       30.79        6.67     11.90 o
  -1   8   7     3783.01     3707.13    408.55 o
   0   8   7      254.10      209.16     13.93 o
   1   8   7       58.70       54.53      9.17 o
   2   8   7     4547.91     4376.34    469.32 o
   3   8   7      118.56      112.75     11.68 o
   4   8   7      161.37      134.23     12.87 o
   5   8   7     1091.09     1073.52     62.96 o
   6   8   7        2.71       18.02     13.26 o
   7   8   7       64.93       76.50     12.89 o
   8   8   7       56.76       60.64     11.94 o
   9   8   7       10.97       19.40     11.05 o
  -5   9   7       79.22      106.27     34.79 o
  -4   9   7       91.47       75.09     14.58 o
  -3   9   7      142.64      194.14     17.13 o
  -2   9   7       16.94       44.06     12.35 o
  -1   9   7      587.71      590.21     61.04 o
   0   9   7     1288.57     1260.33    128.30 o
   1   9   7       85.12      100.12     18.48 o
   2   9   7     1456.84     1339.63    115.94 o
   3   9   7     2153.33     2342.19    282.94 o
   4   9   7      132.95      131.51     13.41 o
   5   9   7      903.13      961.46    120.02 o
   6   9   7     1485.61     1455.20    134.68 o
   7   9   7       16.25      -10.28     13.48 o
   8   9   7      276.54      256.20     11.79 o
   9   9   7      316.69      266.39     24.27 o
  -4  10   7      159.77      162.54     15.70 o
  -3  10   7       61.72       28.29     28.10 o
  -2  10   7       41.29       39.01      9.33 o
  -1  10   7       99.43      123.68     18.73 o
   0  10   7      321.10      298.75     21.86 o
   1  10   7       45.16       62.87     15.27 o
   2  10   7       10.85       43.73     19.80 o
   3  10   7      547.72      517.54     36.89 o
   4  10   7      110.11      146.20     24.14 o
   5  10   7      205.32      253.28     34.40 o
   6  10   7      612.18      622.45     84.42 o
   7  10   7      124.33      119.71     23.35 o
   8  10   7      225.83      237.95     12.65 o
  -3  11   7       53.04       57.74     11.91 o
  -2  11   7      103.52      108.07     17.49 o
  -1  11   7      170.01      178.81     15.84 o
   0  11   7      169.08      174.89     10.40 o
   1  11   7      187.71      203.05     23.09 o
   2  11   7      146.55      137.21     30.60 o
   3  11   7      143.01      179.35     15.95 o
   4  11   7      187.48      178.41     18.99 o
   5  11   7       27.33       43.57     18.07 o
   6  11   7        1.15       52.29     27.65 o
   7  11   7       66.44       75.10     17.28 o
   8  11   7        1.56       20.96     25.64 o
  -1  12   7       78.15       95.56     22.24 o
   0  12   7      180.52      145.76     37.23 o
   1  12   7        1.72       48.06     11.67 o
   2  12   7      284.31      309.94     27.83 o
   3  12   7      223.11      257.19     16.14 o
   4  12   7        8.33      -23.29     23.29 o
   5  12   7      218.59      283.55     27.37 o
   6  12   7      114.21      108.63     20.46 o
   7  12   7        7.43       31.94     16.70 o
   1  13   7       32.06       27.68     14.49 o
   2  13   7       27.85       35.91     14.53 o
   3  13   7       52.37       15.58     14.45 o
   4  13   7       39.15       59.27     21.70 o
  -5  -7   8       19.21       21.98     17.39 o
  -4  -7   8        8.03        5.21     15.69 o
  -3  -7   8        1.30       10.20     15.18 o
  -2  -7   8       50.72       64.99     15.58 o
  -1  -7   8        2.18       10.42     16.03 o
   0  -7   8        1.42      -17.05     17.05 o
  -6  -6   8       26.88        9.18     22.04 o
  -5  -6   8      194.84      149.79     13.89 o
  -4  -6   8       30.88       49.92     16.71 o
  -3  -6   8        7.18      -15.47     15.47 o
  -2  -6   8      162.16      145.59     15.92 o
  -1  -6   8        7.24       15.07     15.35 o
   0  -6   8       15.02       12.07     15.92 o
   1  -6   8       14.92       24.53     35.35 o
   2  -6   8       20.40        6.40     22.10 o
   3  -6   8        0.39        4.76     21.42 o
  -6  -5   8        0.23       60.11     21.81 o
  -5  -5   8      731.55      565.14     17.92 o
  -4  -5   8      216.06      136.08     13.83 o
  -3  -5   8       16.46       72.92     11.33 o
  -2  -5   8      541.03      551.49     17.64 o
  -1  -5   8      298.66      320.61     16.89 o
   0  -5   8        7.40       18.02     11.22 o
   1  -5   8      149.14      117.41     12.50 o
   2  -5   8       84.37       99.16     22.78 o
   3  -5   8       20.56       28.32     10.84 o
   4  -5   8        3.07        4.59     12.70 o
  -8  -4   8       26.94       37.73     16.79 o
  -7  -4   8       91.17      117.21     30.77 o
  -5  -4   8       16.71      100.74     21.93 o
  -4  -4   8      635.43      564.53     22.46 o
  -3  -4   8      134.49      155.39     13.20 o
  -2  -4   8      143.31      119.07     16.49 o
  -1  -4   8     1324.89     1205.70     20.27 o
   0  -4   8      107.01      122.57     11.67 o
   1  -4   8      315.47      345.79     28.30 o
   2  -4   8      342.52      315.92     14.61 o
   3  -4   8        0.00        2.16     11.86 o
   4  -4   8       57.92       61.69     11.06 o
   5  -4   8       81.97       79.49     13.02 o
  -8  -3   8      600.98      558.40     80.87 o
  -7  -3   8       39.03       48.06     15.26 o
  -5  -3   8      354.53      334.43     22.00 o
  -4  -3   8       83.02       98.14     22.72 o
  -3  -3   8      273.62      302.30     19.56 o
  -2  -3   8      119.49      185.14     18.02 o
  -1  -3   8       12.47       25.38     16.37 o
   0  -3   8      106.24       84.27     16.32 o
   1  -3   8      456.37      421.13     15.80 o
   2  -3   8       33.33       13.16      9.14 o
   3  -3   8      195.94      179.03     12.70 o
   4  -3   8      196.68      160.34     12.53 o
   5  -3   8       64.39       48.94     15.98 o
   6  -3   8       49.55       65.16     43.74 o
  -9  -2   8      168.73      201.63     16.77 o
  -8  -2   8      277.34      254.56     17.34 o
  -7  -2   8     1255.43     1239.04     26.80 o
  -6  -2   8      566.52      583.40     27.51 o
  -4  -2   8     1905.79     2039.48     28.20 o
  -3  -2   8      644.75      485.14     17.76 o
  -2  -2   8      628.13      631.84     20.88 o
  -1  -2   8     1178.59     1177.99     21.24 o
   0  -2   8       22.99       31.39     11.45 o
   1  -2   8      440.64      495.75     22.58 o
   2  -2   8       84.29      107.10      9.55 o
   3  -2   8        9.92       11.39      7.68 o
   4  -2   8       60.95       97.51     16.91 o
   5  -2   8       35.01       54.57     11.48 o
   6  -2   8        2.44       15.61      9.40 o
   7  -2   8        3.05       10.73      9.78 o
  -9  -1   8       16.21       36.54     16.37 o
  -8  -1   8      173.47      211.84     16.60 o
  -7  -1   8      267.88      260.28     16.61 o
  -6  -1   8       30.92       35.30     16.03 o
  -5  -1   8     2491.38     2900.30     42.29 o
  -3  -1   8      442.17      469.49     24.67 o
  -2  -1   8     4792.93     4322.81     29.36 o
  -1  -1   8     1569.67     1525.83     19.44 o
   0  -1   8      981.28      968.53     21.01 o
   1  -1   8     3234.35     3297.96    187.93 o
   2  -1   8      985.82      975.29     20.24 o
   3  -1   8      362.13      376.88     16.74 o
   4  -1   8      532.81      525.22     41.88 o
   5  -1   8      213.03      222.83      9.97 o
   6  -1   8        9.35       16.87     10.79 o
   7  -1   8       21.90       28.03      8.90 o
  -9   0   8      302.88      246.68     12.82 o
  -8   0   8       13.83        6.95     11.36 o
  -7   0   8      133.44      113.91     12.27 o
  -6   0   8      336.36      329.49     15.31 o
  -5   0   8        5.76       53.56     13.98 o
  -4   0   8       42.78       70.50     14.31 o
  -3   0   8      251.91      269.19     25.52 o
  -2   0   8       69.25       64.60     15.13 o
  -1   0   8     2385.50     2212.75     26.20 o
   0   0   8       48.87       49.37     10.56 o
   1   0   8      216.95      227.92     10.80 o
   2   0   8     4203.65     3996.16     84.43 o
   3   0   8       35.37       10.64     14.94 o
   4   0   8      187.86      164.47      9.88 o
   5   0   8     1856.27     1811.03    153.51 o
   6   0   8       21.63       22.48      7.58 o
   7   0   8       23.95       24.73     10.77 o
   8   0   8      253.25      240.09     14.59 o
  -9   1   8        0.97        5.20     13.91 o
  -8   1   8     1199.25     1115.69     13.82 o
  -7   1   8      160.49      165.18     13.83 o
  -6   1   8       93.13      101.79     10.99 o
  -5   1   8     4156.17     3936.33    165.56 o
  -4   1   8      247.48      246.67     21.51 o
  -3   1   8      236.20      296.96     26.51 o
  -2   1   8     3580.45     3416.10    475.40 o
  -1   1   8        5.80       21.18     11.42 o
   0   1   8       34.94       79.21     16.04 o
   1   1   8      515.23      501.08     10.85 o
   2   1   8      394.68      377.47     10.47 o
   3   1   8      398.82      360.18     19.59 o
   4   1   8       62.21       55.31     15.55 o
   5   1   8      354.78      347.35     12.35 o
   6   1   8      446.53      499.67     44.34 o
   7   1   8       85.35       61.90     18.56 o
   8   1   8       81.63       80.05     16.60 o
  -9   2   8       30.03       30.89     11.88 o
  -8   2   8      327.29      306.76     11.65 o
  -7   2   8      742.70      686.06     88.72 o
  -6   2   8        5.51       21.53     10.71 o
  -5   2   8     1323.75     1222.54     67.79 o
  -4   2   8     5137.04     5130.81    498.95 o
  -3   2   8       75.44      101.11     26.80 o
  -2   2   8     2034.89     2094.84    194.83 o
  -1   2   8    11006.63    10588.01   1551.10 o
   0   2   8      347.13      299.62     12.34 o
   1   2   8     1048.22     1059.48     36.61 o
   2   2   8     5889.94     5928.73    218.18 o
   3   2   8      100.43      105.44     17.36 o
   4   2   8      156.99      150.39     19.14 o
   5   2   8      562.37      543.92     44.84 o
   6   2   8       11.65       21.77     10.66 o
   7   2   8       11.23        3.15      7.31 o
   8   2   8        7.25       36.48      8.92 o
   9   2   8        5.42        0.86      9.41 o
  -8   3   8      220.28      212.89     23.41 o
  -7   3   8      380.82      372.75     41.30 o
  -6   3   8       16.88       21.22     11.95 o
  -5   3   8       37.69       94.19     45.64 o
  -4   3   8     2663.46     2927.54    329.71 o
  -3   3   8      338.55      376.00     53.72 o
  -2   3   8     1019.55     1073.06     99.49 o
  -1   3   8     6280.51     6420.26    953.92 o
   0   3   8     2087.97     2157.08    372.98 o
   1   3   8     2868.74     2701.73     94.37 o
   2   3   8     4851.78     4687.33    386.69 o
   3   3   8     2182.12     2117.08    189.23 o
   4   3   8     1199.08     1086.14     82.69 o
   5   3   8      764.79      827.38     69.60 o
   6   3   8     1247.01     1346.48    153.69 o
   7   3   8      205.76      202.67     29.78 o
   8   3   8      145.66      161.12     12.21 o
   9   3   8       64.77      101.83     12.49 o
  -8   4   8      174.87      140.15     10.83 o
  -7   4   8      529.46      504.08     22.63 o
  -6   4   8      470.98      478.67     30.79 o
  -5   4   8      221.09      201.65     17.83 o
  -4   4   8     1046.01     1045.86    110.96 o
  -3   4   8     1662.49     1771.89    170.82 o
  -2   4   8       20.15       29.23      9.67 o
  -1   4   8      268.71      275.93     32.99 o
   0   4   8     2267.99     2461.36    430.94 o
   1   4   8      655.26      701.41     60.94 o
   2   4   8      276.82      280.83     33.73 o
   3   4   8      867.84      767.26     98.54 o
   4   4   8       63.39       82.34      8.67 o
   5   4   8     1582.76     1489.68    133.88 o
   6   4   8      789.31      853.12     75.48 o
   7   4   8       56.91       70.83     10.15 o
   8   4   8      778.72      718.78     42.71 o
   9   4   8      122.45      119.86      9.64 o
  -8   5   8       93.45       54.13      9.39 o
  -7   5   8      725.86      753.71     15.15 o
  -6   5   8        0.79       -2.06     12.24 o
  -5   5   8      975.82      960.51    154.26 o
  -4   5   8     1902.05     2121.16    192.25 o
  -3   5   8      260.21      286.90     14.88 o
  -2   5   8     2777.98     2586.44    244.04 o
  -1   5   8      809.73      708.86     88.71 o
   0   5   8     1389.18     1422.51    251.95 o
   1   5   8     1656.73     1679.18    249.87 o
   2   5   8      213.08      183.77     16.53 o
   3   5   8      243.80      207.21     32.93 o
   4   5   8      988.85      891.10     59.90 o
   5   5   8      415.46      446.17     41.52 o
   6   5   8       81.14       78.02     23.93 o
   7   5   8       69.15       95.76     11.10 o
   8   5   8      267.53      266.98     13.12 o
   9   5   8      151.15      120.69      8.20 o
  -7   6   8       11.35       19.45     24.33 o
  -6   6   8      411.04      466.00     65.14 o
  -5   6   8      509.68      535.46     79.36 o
  -4   6   8      348.72      401.31     80.02 o
  -3   6   8      673.49      829.76    158.02 o
  -2   6   8     1032.36      915.84    112.26 o
  -1   6   8     1956.77     1840.06    209.08 o
   0   6   8     1777.91     1796.25    310.69 o
   1   6   8     1475.05     1578.88    296.99 o
   2   6   8     5356.37     4435.02    777.37 o
   3   6   8      345.86      356.33     31.84 o
   4   6   8      446.34      457.97     33.49 o
   5   6   8     2219.29     2095.58    188.51 o
   6   6   8       28.35       19.47      8.51 o
   7   6   8       36.86       49.91      7.65 o
   8   6   8      223.02      254.32     16.71 o
   9   6   8        8.28       20.50      9.67 o
  -7   7   8        0.91       10.14     14.43 o
  -6   7   8        5.40       -9.49     24.87 o
  -5   7   8      106.51      133.64     14.65 o
  -4   7   8       77.31       90.99     11.72 o
  -3   7   8       23.68       48.19     25.15 o
  -2   7   8      401.67      353.51     35.37 o
  -1   7   8     2041.81     2035.10    231.96 o
   0   7   8      364.70      367.88     48.31 o
   1   7   8        8.56        2.40     14.91 o
   2   7   8     4380.23     4516.23    661.05 o
   3   7   8      993.64      879.47     61.13 o
   4   7   8       28.85       84.03     14.25 o
   5   7   8     2622.08     2596.81    207.61 o
   6   7   8      816.12      762.71     82.50 o
   7   7   8       28.37       59.29      9.97 o
   8   7   8      457.82      458.42     32.30 o
   9   7   8      245.35      223.85     19.87 o
  -6   8   8       43.52       56.56     13.66 o
  -5   8   8      220.91      247.50     77.02 o
  -4   8   8      292.09      298.81     22.11 o
  -3   8   8        3.39       15.23     10.38 o
  -2   8   8      461.91      401.24     37.09 o
  -1   8   8      357.59      321.40     39.46 o
   0   8   8      253.61      282.88     33.05 o
   1   8   8      104.58      115.45     30.00 o
   2   8   8       63.72       65.33     28.61 o
   3   8   8      789.59      682.49     85.06 o
   4   8   8       27.15       43.01     25.98 o
   5   8   8       80.94      119.58     14.57 o
   6   8   8      725.08      709.70     31.26 o
   7   8   8        9.90       21.75      9.13 o
   8   8   8      170.68      163.94     11.07 o
   9   8   8      354.78      315.36     11.86 o
  -5   9   8        6.00       13.35     13.90 o
  -4   9   8      653.83      677.49     63.70 o
  -3   9   8       15.61       14.74     11.30 o
  -2   9   8       82.78       75.65     12.73 o
  -1   9   8     1496.97     1410.00    125.65 o
   0   9   8       84.99       70.19      9.45 o
   1   9   8      176.90      165.44     33.48 o
   2   9   8     1000.54      928.98    113.00 o
   3   9   8      119.35      159.98     18.05 o
   4   9   8      146.20      177.58     15.62 o
   5   9   8      149.89      143.12     12.89 o
   6   9   8       18.13       17.37     33.12 o
   7   9   8      107.68      134.52     39.21 o
   8   9   8        3.99       14.42      9.38 o
   9   9   8       16.89       19.42     22.92 o
  -4  10   8       21.07       22.84     13.73 o
  -3  10   8      162.72      198.99     28.35 o
  -2  10   8       40.97       78.92     21.06 o
  -1  10   8      134.60      122.14      9.06 o
   0  10   8      541.89      498.92     60.23 o
   1  10   8      163.89      163.43     14.29 o
   2  10   8      428.39      438.07     77.39 o
   3  10   8      796.48      914.79    100.96 o
   4  10   8      113.56      115.89     15.02 o
   5  10   8      558.65      531.81     17.87 o
   6  10   8      420.83      399.50     14.44 o
   7  10   8       27.15       65.51     37.28 o
   8  10   8      194.66      168.30     12.46 o
  -3  11   8       10.30       25.64     21.05 o
  -2  11   8       15.45       10.36      9.92 o
  -1  11   8        0.09       11.74     10.13 o
   0  11   8       41.42       33.68      8.73 o
   1  11   8       35.46       33.91     14.18 o
   2  11   8      116.49      141.46     27.63 o
   3  11   8      186.85      170.26     12.26 o
   4  11   8       44.83       39.78     15.69 o
   5  11   8      322.26      256.96     17.91 o
   6  11   8      260.36      220.70     34.26 o
   7  11   8       46.71       48.43     17.39 o
  -1  12   8       33.83       13.91     36.91 o
   0  12   8       30.36       45.06     11.90 o
   1  12   8       95.99       68.79     12.58 o
   2  12   8       35.73       29.14     10.57 o
   3  12   8        2.56       11.91     15.36 o
   4  12   8       64.53       66.63     16.55 o
   5  12   8       15.69       -6.63     22.83 o
   6  12   8       46.80       58.93     17.62 o
   2  13   8      169.71      144.28     32.93 o
   3  13   8       68.91       56.50     11.23 o
  -5  -6   9        6.68       40.40     16.71 o
  -4  -6   9        6.06       13.54     15.24 o
  -3  -6   9        0.62      -14.16     14.84 o
  -2  -6   9       55.20       79.27     14.68 o
  -1  -6   9       49.26       17.17     11.22 o
   0  -6   9       14.63       10.48     15.86 o
  -6  -5   9       14.18       31.95     21.36 o
  -5  -5   9      400.10      372.41     19.67 o
  -4  -5   9        2.62       -8.56     17.00 o
  -3  -5   9        3.65        8.05     15.01 o
  -2  -5   9       73.42       57.74     15.24 o
  -1  -5   9        8.24       24.42     14.67 o
   0  -5   9        8.00        6.74     15.41 o
   1  -5   9        2.57       32.86     16.15 o
   2  -5   9       15.48       16.83     21.35 o
  -7  -4   9      113.76      117.07     15.53 o
  -6  -4   9      130.65      203.32     22.33 o
  -5  -4   9      486.89      359.31     22.28 o
  -4  -4   9      287.04      240.17     18.54 o
  -3  -4   9      194.95      231.86     12.53 o
  -2  -4   9      267.31      285.28     15.76 o
  -1  -4   9      313.45      284.51     12.13 o
   0  -4   9      113.73      133.39     15.47 o
   1  -4   9       16.00       14.22     10.99 o
   2  -4   9      106.85      124.97     13.43 o
   3  -4   9       15.59       15.70     11.85 o
   4  -4   9        0.32       34.78     20.45 o
  -8  -3   9        5.12       12.26     20.33 o
  -6  -3   9      105.66      101.32     20.74 o
  -5  -3   9      101.37      133.96     21.65 o
  -4  -3   9      526.83      406.93     15.82 o
  -3  -3   9      136.95      119.29     12.98 o
  -2  -3   9      619.36      601.39     18.09 o
  -1  -3   9      481.67      402.15     12.53 o
   0  -3   9        8.35       29.29     14.79 o
   1  -3   9      566.11      551.47     14.01 o
   2  -3   9      206.84      217.20     12.61 o
   3  -3   9        6.89       17.44     10.52 o
   4  -3   9      200.14      173.52     14.39 o
   5  -3   9       21.38       32.48     20.43 o
  -8  -2   9      132.82      120.53     22.33 o
  -7  -2   9       85.21      104.96     19.77 o
  -5  -2   9        1.85        6.97     20.28 o
  -4  -2   9      108.04      153.80     21.19 o
  -3  -2   9      300.49      294.89     19.78 o
  -2  -2   9      326.14      284.30     13.04 o
  -1  -2   9        8.11      -16.03     16.03 o
   0  -2   9      144.09      122.81     11.96 o
   1  -2   9      574.03      540.44     18.60 o
   2  -2   9      218.38      198.65     15.28 o
   3  -2   9       34.10       41.14     16.14 o
   4  -2   9      242.14      219.49     39.82 o
   5  -2   9      196.04      160.87     20.54 o
   6  -2   9        6.94       34.73     18.24 o
  -8  -1   9      334.94      338.53     23.30 o
  -7  -1   9      447.44      414.68     24.10 o
  -6  -1   9      299.65      377.64     26.30 o
  -4  -1   9      493.72      456.55     22.06 o
  -3  -1   9       73.54       93.61     18.93 o
  -2  -1   9     1525.91     1432.57     17.90 o
  -1  -1   9       55.54       79.67     11.96 o
   0  -1   9       11.15       33.09     15.92 o
   1  -1   9      561.70      682.38     53.67 o
   2  -1   9      121.94      106.14      8.42 o
   3  -1   9        6.27       20.32      7.48 o
   4  -1   9       43.52       69.15     10.09 o
   5  -1   9      204.83      182.28     12.13 o
   6  -1   9        2.28       16.96     16.63 o
  -8   0   9      416.82      441.07     19.45 o
  -7   0   9       56.90       60.77     11.34 o
  -6   0   9       65.11       77.46     11.55 o
  -5   0   9     2485.98     2765.44    320.62 o
  -4   0   9      509.24      532.67     80.47 o
  -3   0   9       41.35       31.39     20.40 o
  -2   0   9     4517.40     3879.05     25.84 o
  -1   0   9     1639.37     1594.14     22.11 o
   0   0   9        1.04      -11.50     11.50 o
   1   0   9     2377.29     2409.47     75.94 o
   2   0   9     1413.38     1454.21     33.21 o
   3   0   9       37.12       36.17     12.04 o
   4   0   9      246.87      254.38     12.30 o
   5   0   9      232.93      272.64     70.85 o
   6   0   9       13.78       25.49      9.24 o
   7   0   9        1.69       21.72      8.74 o
  -8   1   9       84.67       82.78     11.99 o
  -7   1   9       45.20       67.88     12.24 o
  -6   1   9       40.01      106.45     45.07 o
  -5   1   9       42.03       40.30     11.62 o
  -4   1   9     1368.52     1431.00    122.09 o
  -3   1   9       25.12       30.02     11.20 o
  -2   1   9       81.70      114.97     11.14 o
  -1   1   9     4908.24     4415.96     98.44 o
   0   1   9       18.50       25.03      8.66 o
   1   1   9      725.03      667.39     11.40 o
   2   1   9     4007.79     4022.56     58.30 o
   3   1   9        2.66        9.68      7.61 o
   4   1   9      397.55      385.15     19.59 o
   5   1   9     1135.62     1178.21    139.93 o
   6   1   9       16.93       24.59     10.89 o
   7   1   9       99.60       99.78     37.91 o
   8   1   9       96.05      119.52     23.69 o
  -8   2   9      958.69      867.71     14.87 o
  -7   2   9       50.56       77.47     11.41 o
  -6   2   9       57.47       59.51     11.15 o
  -5   2   9     2082.71     2149.41    311.73 o
  -4   2   9      173.20      188.28     28.45 o
  -3   2   9      414.55      388.55     38.98 o
  -2   2   9      875.86      886.92    131.17 o
  -1   2   9       11.57        3.67     15.69 o
   0   2   9      699.55      633.42     14.30 o
   1   2   9      130.40      160.16     14.57 o
   2   2   9       92.29      130.72     17.25 o
   3   2   9      781.22      820.21     76.00 o
   4   2   9      660.59      609.70     42.42 o
   5   2   9      309.30      254.89     16.40 o
   6   2   9      322.76      351.71     19.77 o
   7   2   9      116.03      105.13     12.86 o
   8   2   9      175.64      153.31     27.88 o
  -8   3   9      133.70      132.98     19.47 o
  -7   3   9     1101.91     1137.15     71.82 o
  -6   3   9      166.97      142.37     17.57 o
  -5   3   9      867.98      864.66     71.36 o
  -4   3   9     4173.49     4525.93    642.61 o
  -3   3   9      663.75      640.84     60.57 o
  -2   3   9     1486.25     1412.88    178.21 o
  -1   3   9     4519.65     4649.12    578.07 o
   0   3   9      319.83      274.28     14.66 o
   1   3   9     1259.25     1158.84     19.09 o
   2   3   9     1051.45     1045.13     27.49 o
   3   3   9       48.19       82.87     12.84 o
   4   3   9      322.13      342.51     23.01 o
   5   3   9       57.05       98.06     16.06 o
   6   3   9       40.34       16.39     12.61 o
   7   3   9      110.51      124.81      9.62 o
   8   3   9       88.94       97.59     10.07 o
  -8   4   9       17.90       17.63     12.17 o
  -7   4   9      209.81      210.10     10.90 o
  -6   4   9      133.90      143.51     12.84 o
  -5   4   9      388.98      396.76     26.14 o
  -4   4   9      756.47      876.82     79.26 o
  -3   4   9      509.34      563.03     43.88 o
  -2   4   9     3117.40     3105.41    437.46 o
  -1   4   9     2259.98     2311.55    292.49 o
   0   4   9     1048.38     1010.12    161.48 o
   1   4   9     4547.20     4095.92    164.74 o
   2   4   9     2609.05     2625.11    110.13 o
   3   4   9     1710.27     1598.54    174.96 o
   4   4   9     2300.89     2233.91    144.62 o
   5   4   9     1540.75     1538.58    149.10 o
   6   4   9      184.53      199.80     16.15 o
   7   4   9      279.58      306.19      8.85 o
   8   4   9      109.40      140.85     20.63 o
  -7   5   9      155.73      162.10     12.95 o
  -6   5   9      403.72      421.17     16.19 o
  -5   5   9       45.38       47.06     13.09 o
  -4   5   9       50.43       92.83     38.95 o
  -3   5   9      840.23      900.56     82.78 o
  -2   5   9        9.71       12.75      9.37 o
  -1   5   9      371.04      428.39     50.32 o
   0   5   9      912.17      968.71    135.18 o
   1   5   9       16.78       16.84     26.69 o
   2   5   9     3192.95     3004.56    512.66 o
   3   5   9     1010.61      936.23    110.19 o
   4   5   9      117.54      133.84     12.39 o
   5   5   9     2680.77     2685.29    145.06 o
   6   5   9      216.05      242.00     10.07 o
   7   5   9       29.81       58.06     12.43 o
   8   5   9      668.66      706.41     43.86 o
   9   5   9       57.34       59.77      8.58 o
  -7   6   9      118.83       96.49     11.38 o
  -6   6   9        5.93        0.66      9.25 o
  -5   6   9     1344.82     1385.56    154.05 o
  -4   6   9      295.99      342.10     37.10 o
  -3   6   9      129.02      175.41     18.27 o
  -2   6   9     3248.69     3079.97    419.77 o
  -1   6   9      675.71      670.60     65.72 o
   0   6   9       21.67       21.17      8.60 o
   1   6   9     2489.00     2500.97    384.10 o
   2   6   9        0.10       54.76     13.40 o
   3   6   9       83.25       76.14     18.32 o
   4   6   9      141.99      115.27      9.04 o
   5   6   9      154.85      200.94     16.41 o
   6   6   9      253.39      281.63     33.34 o
   7   6   9        6.64       16.52     13.69 o
   8   6   9      174.88      165.86     14.42 o
   9   6   9      159.91      121.41     11.95 o
  -6   7   9      103.90      118.56     17.40 o
  -5   7   9      140.83      161.98     37.26 o
  -4   7   9     1029.53     1120.82    126.21 o
  -3   7   9      303.41      356.94     46.53 o
  -2   7   9      653.27      610.20     56.32 o
  -1   7   9     3733.39     3727.45    350.18 o
   0   7   9       47.65       42.30      8.04 o
   1   7   9      605.26      584.95     94.50 o
   2   7   9     3228.60     2732.73    544.31 o
   3   7   9        6.10       48.00      8.70 o
   4   7   9      200.44      229.21     15.27 o
   5   7   9     1041.60     1080.13     69.62 o
   6   7   9        5.89        3.99     12.93 o
   7   7   9       33.95       43.24      7.87 o
   8   7   9       62.02       66.91      8.08 o
   9   7   9       10.75       -0.98     12.00 o
  -5   8   9      220.28      258.72     50.61 o
  -4   8   9      233.18      246.25     22.13 o
  -3   8   9       97.02      108.17     19.13 o
  -2   8   9       17.60        8.96     10.69 o
  -1   8   9     1014.32      993.08     80.93 o
   0   8   9      301.75      301.75     40.61 o
   1   8   9      149.19      175.12     10.65 o
   2   8   9     1694.91     1795.44    316.35 o
   3   8   9      810.33      715.07    124.86 o
   4   8   9      366.50      397.84     32.97 o
   5   8   9     1100.94     1081.23     30.45 o
   6   8   9      605.70      615.96     69.28 o
   7   8   9      126.11      136.93     11.61 o
   8   8   9      289.59      240.96     13.36 o
  -5   9   9       83.75       88.99     25.13 o
  -4   9   9      165.56      143.49     23.11 o
  -3   9   9      102.54      108.78     11.76 o
  -2   9   9       49.87       38.02      9.23 o
  -1   9   9      147.87      140.46     15.19 o
   0   9   9      345.06      354.64     48.75 o
   1   9   9       16.10       23.85     12.82 o
   2   9   9        3.78       14.17      8.42 o
   3   9   9      549.07      540.31     68.85 o
   4   9   9        4.20       19.66     13.91 o
   5   9   9      217.88      239.11     15.29 o
   6   9   9      471.77      436.92     13.34 o
   7   9   9        1.63        0.12     14.05 o
   8   9   9      273.92      283.25     11.80 o
  -4  10   9      180.51      167.93     17.70 o
  -3  10   9       12.37       25.13     10.21 o
  -2  10   9      177.55      179.89     12.69 o
  -1  10   9      406.59      386.44     52.01 o
   0  10   9       55.77       73.52     18.44 o
   1  10   9      372.92      311.01     41.15 o
   2  10   9      265.22      247.27     33.37 o
   3  10   9       59.82       55.47     19.21 o
   4  10   9      299.22      326.56     20.69 o
   5  10   9       15.79       23.15     14.53 o
   6  10   9        3.52       11.69     13.41 o
   7  10   9       84.75      118.58     26.89 o
  -2  11   9       36.99       27.44     11.82 o
  -1  11   9      129.56      124.80     17.39 o
   0  11   9      242.53      196.54      9.64 o
   1  11   9       67.43       76.46      9.86 o
   2  11   9      449.57      431.53     53.30 o
   3  11   9      221.11      188.37     15.73 o
   4  11   9       63.39       72.98     19.95 o
   5  11   9      433.64      447.83     23.19 o
   6  11   9       91.68       89.35     15.97 o
   7  11   9       45.60       69.69     16.73 o
   0  12   9       29.84       19.03      9.46 o
   1  12   9       30.74       42.79     15.50 o
   2  12   9      119.94      127.59     13.49 o
   3  12   9      115.02      112.44     23.15 o
   4  12   9       12.89       22.10     20.06 o
   5  12   9      296.44      271.96     16.21 o
  -4  -5  10       50.21       31.62     11.22 o
  -3  -5  10       73.41       41.25     10.77 o
  -2  -5  10       52.71       33.43     14.39 o
  -1  -5  10       91.33       48.62     10.37 o
   0  -5  10       35.16       45.44     14.79 o
  -6  -4  10       37.26       44.14     21.19 o
  -5  -4  10      119.59       78.54     19.15 o
  -4  -4  10        3.46       56.71     11.61 o
  -3  -4  10       14.29       -9.35     14.90 o
  -2  -4  10       12.94       12.41     14.84 o
  -1  -4  10        2.09      -14.39     14.39 o
   0  -4  10       14.22       42.44     14.33 o
   1  -4  10       26.65       29.69     14.96 o
   2  -4  10        6.27      -16.71     16.71 o
  -6  -3  10      321.32      324.40     17.18 o
  -5  -3  10      270.63      235.62     20.35 o
  -4  -3  10      396.24      330.35     14.23 o
  -3  -3  10      299.14      340.45     17.29 o
  -2  -3  10      263.00      261.07     11.68 o
  -1  -3  10      246.44      261.75     15.42 o
   0  -3  10       88.24       87.26     14.90 o
   1  -3  10       33.83       24.59     15.47 o
   2  -3  10       37.63       24.25     16.37 o
   3  -3  10        2.56        8.98     14.41 o
   4  -3  10        0.83      -10.25     10.25 o
  -7  -2  10       76.24      102.39     14.11 o
  -6  -2  10        8.90       36.49     14.05 o
  -5  -2  10      368.61      273.42     16.55 o
  -4  -2  10      200.98      145.43     13.43 o
  -3  -2  10       19.76       40.23     16.60 o
  -2  -2  10     1104.37     1152.36     19.36 o
  -1  -2  10      122.04       92.26     10.94 o
   0  -2  10        2.46       31.10     10.25 o
   1  -2  10      757.45      740.42     14.52 o
   2  -2  10       79.98       72.00     10.29 o
   3  -2  10        7.71       16.58      7.95 o
   4  -2  10      168.75      195.89     11.52 o
   5  -2  10       11.02       19.99     16.83 o
  -7  -1  10       63.54       74.17     28.84 o
  -6  -1  10      339.17      412.11     21.14 o
  -5  -1  10       22.74       49.86     19.83 o
  -4  -1  10       11.96       29.12     13.82 o
  -3  -1  10       60.11       27.37     17.68 o
  -2  -1  10      197.32      189.47     16.72 o
  -1  -1  10      133.04      140.20     11.56 o
   0  -1  10        3.22       36.71     10.25 o
   1  -1  10      315.51      278.28     12.19 o
   2  -1  10      441.00      389.07     12.37 o
   3  -1  10       16.80        6.37      8.07 o
   4  -1  10      162.93      168.22     10.66 o
   5  -1  10      186.12      174.44     12.47 o
  -7   0  10       30.57       23.85     24.08 o
  -6   0  10       89.56       79.73     23.86 o
  -5   0  10     1327.34     1422.91    162.45 o
  -4   0  10       19.24       30.77     20.51 o
  -3   0  10       13.78       38.64     12.35 o
  -2   0  10     1347.47     1156.77     16.81 o
  -1   0  10       17.99       31.73     14.73 o
   0   0  10       14.05        6.74     15.86 o
   1   0  10      169.13      228.34     17.69 o
   2   0  10      188.98      163.88      9.24 o
   3   0  10       13.81       32.74      7.27 o
   4   0  10       27.69       22.18      8.68 o
   5   0  10       80.16       73.91     21.98 o
   6   0  10        5.78       20.86     17.82 o
  -7   1  10       68.47       82.30     13.40 o
  -6   1  10        8.36       24.19     12.76 o
  -5   1  10     1239.35     1321.13     66.74 o
  -4   1  10      755.50      776.53     84.35 o
  -3   1  10      196.03      175.54     18.79 o
  -2   1  10     1838.71     1747.66     18.36 o
  -1   1  10     1499.83     1474.47     20.62 o
   0   1  10      494.66      465.09     12.76 o
   1   1  10      512.07      580.96     40.00 o
   2   1  10      819.17      928.52     26.95 o
   3   1  10      108.86      127.08     15.34 o
   4   1  10       50.61       58.17      7.23 o
   5   1  10      131.97      184.76     23.98 o
   6   1  10       27.15       43.43     19.18 o
   7   1  10        1.75       -9.93      9.93 o
  -7   2  10      197.50      229.09     19.92 o
  -6   2  10       20.06       45.66     20.99 o
  -5   2  10        4.56        2.19     12.15 o
  -4   2  10     1241.37     1328.35    110.27 o
  -3   2  10      160.26      175.40     26.51 o
  -2   2  10      619.59      571.92     29.50 o
  -1   2  10     1870.09     1785.39     74.03 o
   0   2  10       79.78       83.14     11.82 o
   1   2  10     1204.44     1211.62     50.14 o
   2   2  10     1592.96     1675.03     27.53 o
   3   2  10       14.95       28.72     16.52 o
   4   2  10      813.98      776.19     46.29 o
   5   2  10      396.02      470.20     24.15 o
   6   2  10       52.09       66.76      8.41 o
   7   2  10      174.02      170.37     20.93 o
  -7   3  10       48.89       46.07     11.94 o
  -6   3  10      355.04      358.64     48.87 o
  -5   3  10      186.42      194.18     34.80 o
  -4   3  10       74.20      100.05     16.81 o
  -3   3  10      586.86      629.97     57.46 o
  -2   3  10       36.57       62.90      8.44 o
  -1   3  10       48.51       65.81     10.97 o
   0   3  10      752.52      739.59     17.82 o
   1   3  10      542.07      547.14     24.22 o
   2   3  10      173.90      172.56      9.95 o
   3   3  10      342.82      349.64     24.16 o
   4   3  10      467.82      473.81     29.39 o
   5   3  10      505.06      496.88     36.04 o
   6   3  10      125.58      140.56     14.43 o
   7   3  10      190.28      180.16     15.17 o
  -7   4  10      376.33      454.99     85.12 o
  -6   4  10      308.52      277.17     38.60 o
  -5   4  10      591.29      642.64     98.51 o
  -4   4  10      967.96     1084.63     99.88 o
  -3   4  10      223.17      219.26     13.89 o
  -2   4  10     1766.95     1779.19    234.94 o
  -1   4  10      765.33      805.90    113.28 o
   0   4  10       38.60       37.14     10.79 o
   1   4  10     1366.71     1201.63     22.72 o
   2   4  10       66.52       62.76     10.66 o
   3   4  10       17.29       13.12      9.87 o
   4   4  10      334.71      323.60     22.71 o
   5   4  10      171.90      185.17     10.05 o
   6   4  10       12.30       22.26      7.43 o
   7   4  10        2.58        3.71      7.73 o
   8   4  10      104.34       94.60      9.27 o
  -7   5  10       24.06       45.48      9.90 o
  -6   5  10      114.21      123.49     26.89 o
  -5   5  10      643.71      733.59     85.39 o
  -4   5  10      262.31      306.51     23.74 o
  -3   5  10      243.97      274.03     38.27 o
  -2   5  10     2334.56     2296.24    288.41 o
  -1   5  10     1142.61     1102.21    153.55 o
   0   5  10      228.66      260.43     30.91 o
   1   5  10     2992.92     2785.87     36.44 o
   2   5  10     1712.57     1477.03    186.81 o
   3   5  10       11.74       27.95      9.17 o
   4   5  10      941.43      918.58     84.16 o
   5   5  10      595.41      563.27     61.82 o
   6   5  10        2.82        8.68     11.60 o
   7   5  10       60.08       65.94     22.27 o
   8   5  10       77.09      103.15     29.76 o
  -6   6  10       91.62      101.44     37.20 o
  -5   6  10       67.72      103.96     17.14 o
  -4   6  10       83.92      106.42     10.64 o
  -3   6  10       92.01       94.19     11.65 o
  -2   6  10       10.01       12.68      8.64 o
  -1   6  10     1435.17     1618.50    197.38 o
   0   6  10       52.78       69.02     17.74 o
   1   6  10      172.28      206.82     33.04 o
   2   6  10     2714.03     2671.64    265.64 o
   3   6  10       41.14       58.84     14.14 o
   4   6  10      224.99      228.62     28.77 o
   5   6  10     1508.93     1566.09     72.39 o
   6   6  10       86.85       90.17     18.44 o
   7   6  10      101.00      102.05     10.91 o
   8   6  10      325.65      338.95     30.91 o
  -5   7  10      640.68      603.45     52.39 o
  -4   7  10       37.93       56.04     11.48 o
  -3   7  10       53.01       62.29     18.97 o
  -2   7  10      789.96      736.07     91.83 o
  -1   7  10       18.01       32.37     15.10 o
   0   7  10      189.05      211.61     35.65 o
   1   7  10      155.90      163.26     33.34 o
   2   7  10        2.62       22.84     12.15 o
   3   7  10      287.97      231.07     10.84 o
   4   7  10       16.73       19.46     13.44 o
   5   7  10      125.88      193.73     25.25 o
   6   7  10      262.22      278.40     22.65 o
   7   7  10       56.87       68.98     20.14 o
   8   7  10      130.05      114.47     12.70 o
  -5   8  10      120.61      134.00     28.11 o
  -4   8  10      563.24      635.37     86.92 o
  -3   8  10       45.16       42.36     18.86 o
  -2   8  10      346.83      341.15     29.84 o
  -1   8  10     1352.83     1333.18    116.00 o
   0   8  10       31.63       30.73      9.69 o
   1   8  10      414.87      417.72     55.32 o
   2   8  10     1136.73      888.06    133.52 o
   3   8  10       11.56       24.61      8.91 o
   4   8  10      217.05      208.60     11.60 o
   5   8  10      210.44      205.50     23.35 o
   6   8  10        5.91       23.10     21.27 o
   7   8  10       69.60       61.34     15.38 o
   8   8  10        0.06        2.43     12.75 o
  -4   9  10      106.72      108.11     32.36 o
  -3   9  10       74.61       71.59      9.61 o
  -2   9  10       79.79       85.42      9.04 o
  -1   9  10      344.49      339.21     32.43 o
   0   9  10      269.70      240.98     26.58 o
   1   9  10      438.05      438.65     62.63 o
   2   9  10      628.59      581.81     80.59 o
   3   9  10      384.65      300.29     41.67 o
   4   9  10      401.03      377.87     15.08 o
   5   9  10      588.02      548.26     13.57 o
   6   9  10      201.21      172.21     15.50 o
   7   9  10      132.02      109.66      9.09 o
  -3  10  10       81.54       64.46     14.19 o
  -2  10  10       19.34       31.48      9.03 o
  -1  10  10        0.87       19.08     12.16 o
   0  10  10      131.37      119.68     10.87 o
   1  10  10        8.14       12.65      9.45 o
   2  10  10       97.99      143.71     24.24 o
   3  10  10      216.69      221.72     18.76 o
   4  10  10        1.16       -0.62     12.80 o
   5  10  10      328.91      309.56     15.19 o
   6  10  10      136.17      123.96     17.03 o
   7  10  10        2.01       18.59     46.83 o
  -1  11  10       70.63      119.09     26.21 o
   0  11  10       12.19       26.78      8.68 o
   1  11  10      252.03      246.77     51.39 o
   2  11  10       36.67       25.02      9.35 o
   3  11  10        2.21       35.30     17.28 o
   4  11  10       95.46      100.81     18.70 o
   5  11  10        0.16       28.04     19.43 o
   6  11  10       27.25        2.98     14.67 o
   1  12  10       35.83       54.37     16.97 o
   2  12  10      230.06      220.51     18.76 o
   3  12  10       15.27       43.06     12.58 o
   4  12  10       47.03       30.26     13.88 o
  -3  -4  11       83.36       70.89     11.33 o
  -2  -4  11       55.03       50.32     14.85 o
  -1  -4  11       48.19       33.03     10.26 o
  -5  -3  11        7.51       20.51     17.45 o
  -4  -3  11        5.05       22.32     11.44 o
  -3  -3  11       36.49       70.31     14.96 o
  -2  -3  11       75.70       42.78     10.54 o
  -1  -3  11        1.79      -10.20     10.20 o
   0  -3  11        0.95      -10.25     14.62 o
   1  -3  11      110.67       93.84     10.88 o
   2  -3  11        3.82       27.37     15.13 o
  -5  -2  11      242.87      242.07     19.16 o
  -4  -2  11       27.00       33.94     11.84 o
  -3  -2  11      266.11      264.75     12.36 o
  -2  -2  11      158.59      220.96     15.41 o
  -1  -2  11       16.81        8.73     14.67 o
   0  -2  11       25.44       45.16     10.14 o
   1  -2  11       79.55      121.09     15.19 o
   2  -2  11        2.92       13.14     10.59 o
   3  -2  11        0.80        7.54     11.97 o
  -6  -1  11       30.21       56.89     20.85 o
  -5  -1  11      772.57      598.67     16.79 o
  -4  -1  11       11.53       33.65     17.00 o
  -3  -1  11       24.24       -0.28     15.81 o
  -2  -1  11     1164.61     1077.13     15.16 o
  -1  -1  11      112.67      120.64     10.43 o
   0  -1  11       20.53       46.35     14.56 o
   1  -1  11      688.66      674.18     13.22 o
   2  -1  11       79.25      112.82     15.47 o
   3  -1  11       10.80        7.54      8.77 o
   4  -1  11       72.33       88.01      9.67 o
  -6   0  11       42.15        4.74     11.32 o
  -5   0  11        1.38        8.90     13.94 o
  -4   0  11      107.08      110.05     12.92 o
  -3   0  11        3.20       33.60     10.65 o
  -2   0  11       88.37      100.86     15.30 o
  -1   0  11      546.44      519.86     16.84 o
   0   0  11      105.53      123.70     15.30 o
   1   0  11      240.81      288.39     16.32 o
   2   0  11      419.10      406.52     10.44 o
   3   0  11       53.53       42.56      9.08 o
   4   0  11       83.59      102.88     10.89 o
   5   0  11      177.53      174.87     11.94 o
  -6   1  11       59.92       84.96     15.71 o
  -5   1  11      956.28      943.54     83.15 o
  -4   1  11        2.73        7.82     18.53 o
  -3   1  11       92.61      100.75     12.18 o
  -2   1  11      394.80      413.99     16.10 o
  -1   1  11       19.47       40.17     14.11 o
   0   1  11       16.62       22.61     14.79 o
   1   1  11        0.71       -3.74     10.30 o
   2   1  11       15.79       21.38      8.21 o
   3   1  11       25.61       27.87      9.70 o
   4   1  11      104.45      106.74      8.44 o
   5   1  11       52.16       58.23     13.15 o
   6   1  11       10.21        9.40     12.76 o
  -6   2  11      193.87      217.65     20.56 o
  -5   2  11      566.00      563.84     40.85 o
  -4   2  11      678.40      679.41    109.16 o
  -3   2  11      652.70      633.57     14.04 o
  -2   2  11      573.80      531.36     13.47 o
  -1   2  11     1031.85     1031.21     30.81 o
   0   2  11      356.71      353.13     16.16 o
   1   2  11      385.34      366.01      9.27 o
   2   2  11      419.26      473.15     21.22 o
   3   2  11      115.94      128.26      7.44 o
   4   2  11       45.27       79.46      8.05 o
   5   2  11       12.41       27.58     18.05 o
   6   2  11        9.34        5.03      7.18 o
  -6   3  11        7.58        0.75      8.81 o
  -5   3  11       87.21      103.13     12.71 o
  -4   3  11      307.37      345.59     32.85 o
  -3   3  11        5.04       16.25      8.70 o
  -2   3  11      880.01      823.05     88.49 o
  -1   3  11      698.11      654.48     54.77 o
   0   3  11        4.38       19.90     15.55 o
   1   3  11     1871.83     1875.65     92.01 o
   2   3  11      547.82      578.77     10.89 o
   3   3  11       16.71       51.71     14.16 o
   4   3  11      852.48      853.11     45.71 o
   5   3  11      166.95      198.07     21.92 o
   6   3  11       10.29       39.60      7.92 o
   7   3  11      111.90       72.31     18.93 o
  -6   4  11      271.84      256.90     56.77 o
  -5   4  11       23.25       24.20      9.63 o
  -4   4  11       79.46       81.49     20.27 o
  -3   4  11      492.09      485.53     61.42 o
  -2   4  11       34.75       66.48      9.78 o
  -1   4  11       50.89       45.85      8.72 o
   0   4  11      227.17      248.01     12.53 o
   1   4  11      327.44      338.56     15.42 o
   2   4  11      489.88      452.16     30.37 o
   3   4  11       32.82       78.20      9.40 o
   4   4  11      299.03      278.09     25.75 o
   5   4  11      547.82      574.76     37.57 o
   6   4  11        4.16       32.89      9.43 o
   7   4  11       89.93       89.78      8.89 o
  -6   5  11       42.16       44.67     11.86 o
  -5   5  11      718.21      738.84     69.30 o
  -4   5  11      129.66      134.14     10.06 o
  -3   5  11       55.46       65.82     15.18 o
  -2   5  11     1507.71     1475.24    168.64 o
  -1   5  11       25.61       11.43     14.16 o
   0   5  11       18.98       30.81     13.63 o
   1   5  11      779.51      685.92     11.26 o
   2   5  11       17.53       50.49      9.66 o
   3   5  11       16.21       23.14     11.14 o
   4   5  11       54.62       69.77     11.24 o
   5   5  11      130.07      153.30     13.82 o
   6   5  11       20.90       41.94      8.30 o
   7   5  11        6.57       -8.10      8.10 o
  -5   6  11      401.58      414.60     32.61 o
  -4   6  11      251.86      263.26     28.10 o
  -3   6  11        0.41       -3.95     12.58 o
  -2   6  11     1013.38     1042.63    109.26 o
  -1   6  11      860.67      895.91    122.23 o
   0   6  11       19.06       22.39     18.16 o
   1   6  11     1021.57      890.95     38.48 o
   2   6  11     1078.75     1006.38     71.86 o
   3   6  11       61.99       88.36     12.17 o
   4   6  11      323.87      294.44     34.79 o
   5   6  11      401.18      472.28     16.85 o
   6   6  11       25.86       23.86     11.96 o
   7   6  11       33.22       49.45     11.57 o
  -5   7  11       36.06       37.76     10.86 o
  -4   7  11      195.40      217.88     27.87 o
  -3   7  11        7.42       24.59      8.43 o
  -2   7  11        0.03        7.17      8.03 o
  -1   7  11      830.91      870.13    101.40 o
   0   7  11       11.83       24.87      7.24 o
   1   7  11      247.95      241.77     11.64 o
   2   7  11     1238.80     1203.82     21.29 o
   3   7  11       54.64       52.65     15.55 o
   4   7  11      389.46      342.37     40.84 o
   5   7  11      719.75      732.03     59.87 o
   6   7  11       82.93      101.70     11.27 o
   7   7  11      142.42      128.60     13.11 o
  -4   8  11       50.40       68.32     10.80 o
  -3   8  11      116.49       97.41     17.91 o
  -2   8  11      120.76      119.77     14.64 o
  -1   8  11       33.53       27.67      9.04 o
   0   8  11      283.41      336.16     43.05 o
   1   8  11        7.65        1.44      8.27 o
   2   8  11        7.50       25.04     11.49 o
   3   8  11      279.52      238.57     51.27 o
   4   8  11       25.45       41.47     11.65 o
   5   8  11      116.05      146.86     13.57 o
   6   8  11      187.52      205.27     24.39 o
   7   8  11       49.79       72.91     10.76 o
  -3   9  11       18.33       22.32      8.02 o
  -2   9  11      234.55      215.07     15.21 o
  -1   9  11      408.17      411.88     38.89 o
   0   9  11        8.47        4.31      9.69 o
   1   9  11      377.07      378.56     79.62 o
   2   9  11      284.10      214.62     21.11 o
   3   9  11        3.80        0.97     11.07 o
   4   9  11      261.82      223.66     14.11 o
   5   9  11       10.59       16.87     16.86 o
   6   9  11       11.90       10.88     16.52 o
  -2  10  11       93.88       95.85     14.46 o
  -1  10  11      123.97      140.83     26.34 o
   0  10  11      134.74      154.67     16.57 o
   1  10  11      257.64      279.22     35.94 o
   2  10  11      389.38      391.73     38.78 o
   3  10  11       69.76       30.79     11.00 o
   4  10  11      271.62      264.07     19.21 o
   5  10  11      280.28      263.85     19.55 o
   6  10  11       22.07       45.63     14.12 o
   0  11  11       50.40       31.09      9.26 o
   1  11  11        2.04        5.82      7.31 o
   2  11  11      176.12      161.26     18.59 o
   3  11  11       57.82       42.61     11.84 o
   4  11  11        4.19       31.16     17.51 o
  -3  -2  12        8.19      -14.50     14.50 o
  -2  -2  12       38.24       32.64     10.14 o
  -1  -2  12        2.00       36.83     14.11 o
   0  -2  12        0.11       19.94     13.60 o
   1  -2  12       65.51       88.22     14.34 o
  -4  -1  12        2.05       44.99     15.18 o
  -3  -1  12       41.03       14.79     10.60 o
  -2  -1  12      260.70      246.73     11.00 o
  -1  -1  12        3.20       50.76     14.16 o
   0  -1  12        3.61      -14.39     14.39 o
   1  -1  12       44.40       82.55     14.73 o
   2  -1  12       13.95       -6.69     14.79 o
  -5   0  12      406.08      300.63     14.46 o
  -4   0  12       22.31       37.34     11.44 o
  -3   0  12      104.54       95.31     15.53 o
  -2   0  12      622.77      527.82     12.48 o
  -1   0  12       73.61       87.71     14.56 o
   0   0  12      136.64      167.80     10.54 o
   1   0  12      221.87      259.92     15.25 o
   2   0  12       78.82      125.74     15.58 o
   3   0  12       40.43       44.48     10.97 o
  -5   1  12        1.08       45.38     18.75 o
  -4   1  12      221.36      127.41     18.14 o
  -3   1  12      116.87       98.15     10.88 o
  -2   1  12      120.69      128.98     10.26 o
  -1   1  12      333.02      366.20     15.42 o
   0   1  12      152.63      147.40     10.77 o
   1   1  12      280.43      285.73     15.59 o
   2   1  12      288.27      296.57     12.76 o
   3   1  12       43.87       43.75     10.10 o
   4   1  12      187.59      169.33      8.01 o
  -5   2  12      177.92      167.30     28.90 o
  -4   2  12        2.36       21.68     12.01 o
  -3   2  12      175.88      197.51     15.10 o
  -2   2  12       14.21       20.17     14.39 o
  -1   2  12        4.83      -13.54     13.54 o
   0   2  12      126.74      107.06     13.34 o
   1   2  12       96.70      100.18      9.73 o
   2   2  12       27.88        2.46     16.14 o
   3   2  12       29.51       48.53     10.85 o
   4   2  12      168.17      173.70     13.56 o
   5   2  12       38.75       32.96      8.59 o
  -5   3  12      275.26      292.87     24.38 o
  -4   3  12      312.08      306.27     38.12 o
  -3   3  12      487.23      479.05     13.45 o
  -2   3  12      596.06      532.28     34.68 o
  -1   3  12      262.91      241.89     12.13 o
   0   3  12      242.77      255.55     10.95 o
   1   3  12      374.39      381.63     10.63 o
   2   3  12       36.37       67.60      8.17 o
   3   3  12       17.23       31.78      9.98 o
   4   3  12       51.18       93.54      8.30 o
   5   3  12        1.78       -2.15      9.37 o
  -5   4  12      297.78      303.49     18.49 o
  -4   4  12      105.69      116.88     17.38 o
  -3   4  12        1.53        3.10      8.91 o
  -2   4  12     1148.57     1104.41     48.53 o
  -1   4  12      216.70      189.78     18.73 o
   0   4  12        1.88      -10.90     10.90 o
   1   4  12     1198.20     1173.08     43.06 o
   2   4  12      234.92      220.71     15.32 o
   3   4  12        2.24       35.41      8.70 o
   4   4  12      470.00      515.12     12.35 o
   5   4  12      114.18      154.27      9.75 o
   6   4  12        2.36        3.62      8.26 o
  -5   5  12        7.80       28.98      8.91 o
  -4   5  12       18.14       30.84      9.36 o
  -3   5  12       91.85      104.43      9.30 o
  -2   5  12       15.22       26.25      9.02 o
  -1   5  12      205.10      191.68     10.79 o
   0   5  12        5.39       28.07     21.36 o
   1   5  12       97.39      108.28     16.15 o
   2   5  12      617.82      581.49     21.72 o
   3   5  12        7.18       35.45      8.89 o
   4   5  12      221.64      225.78      8.94 o
   5   5  12      378.53      406.46     28.38 o
   6   5  12        3.99        3.68      9.68 o
  -4   6  12        1.03        2.20      8.38 o
  -3   6  12       32.29       43.17      8.06 o
  -2   6  12      598.47      596.73     58.07 o
  -1   6  12        3.90       12.00      7.50 o
   0   6  12       71.96       73.77      8.43 o
   1   6  12      185.80      166.74      9.83 o
   2   6  12       35.43       56.17     16.91 o
   3   6  12       37.45       53.08     11.73 o
   4   6  12       10.36       -8.91      8.91 o
   5   6  12       61.27       59.05     15.60 o
   6   6  12       22.41       24.50     12.79 o
  -4   7  12      209.59      229.88     21.26 o
  -3   7  12       43.56       54.20      9.93 o
  -2   7  12      398.86      398.69     23.06 o
  -1   7  12      559.65      563.12     57.95 o
   0   7  12      185.13      197.44     21.83 o
   1   7  12      366.99      306.10     11.79 o
   2   7  12      390.31      321.10     21.60 o
   3   7  12       89.55       92.74     13.29 o
   4   7  12      131.19      105.02     17.31 o
   5   7  12       92.53      102.67     13.05 o
   6   7  12       28.78       38.15      8.38 o
  -3   8  12        8.22       21.22     11.19 o
  -2   8  12       77.53       81.42      8.26 o
  -1   8  12      279.20      322.54     26.07 o
   0   8  12        5.08        6.33     12.95 o
   1   8  12      377.39      353.11     19.42 o
   2   8  12      378.04      355.13     12.29 o
   3   8  12       19.89       34.05      9.89 o
   4   8  12      456.83      415.41    108.97 o
   5   8  12      293.32      264.29     35.03 o
  -2   9  12        6.28        4.22      9.30 o
  -1   9  12        1.16        8.83      7.92 o
   0   9  12      139.57      152.01      8.55 o
   1   9  12        4.42       21.80      9.26 o
   2   9  12       86.85      105.01      9.29 o
   3   9  12      126.72      124.83     36.92 o
   4   9  12       65.67       71.56     17.28 o
   5   9  12      208.61      227.15     18.99 o
   0  10  12       20.48       11.27      9.58 o
   1  10  12      298.51      276.12     28.65 o
   2  10  12        7.58       15.91     14.02 o
   3  10  12       18.55       26.91      8.87 o
   4  10  12       84.28       45.05     17.28 o
  -2   0  13       77.62       71.00     10.37 o
  -1   0  13       39.10       26.23     10.09 o
   0   0  13        5.44       53.37     13.94 o
   1   0  13        0.42       34.90     14.22 o
  -3   1  13      320.81      269.08     15.98 o
  -2   1  13      280.69      245.71     11.28 o
  -1   1  13       56.74       73.89     10.03 o
   0   1  13      265.47      348.07     15.19 o
   1   1  13       97.07       75.48     15.07 o
   2   1  13       37.33       42.61     10.26 o
  -4   2  13      139.66      141.84     12.13 o
  -3   2  13       84.38       79.50     11.22 o
  -2   2  13      259.90      289.23     15.08 o
  -1   2  13      103.99       99.05     13.94 o
   0   2  13       88.87       98.60     10.37 o
   1   2  13      335.77      341.37     30.78 o
   2   2  13       71.83       89.13     16.84 o
   3   2  13       24.26       29.96      9.92 o
  -4   3  13        2.87        5.67      9.87 o
  -3   3  13      139.58      129.29      9.85 o
  -2   3  13       25.53       32.47     12.02 o
  -1   3  13        5.05        8.05      9.08 o
   0   3  13       41.28       40.80      7.93 o
   1   3  13      153.07      181.52      9.64 o
   2   3  13       44.30       46.64      8.31 o
   3   3  13        0.63       11.72      9.01 o
   4   3  13      133.86      134.58      8.58 o
  -4   4  13       14.15       25.53      9.50 o
  -3   4  13      174.15      165.37     10.89 o
  -2   4  13      427.64      365.16     10.01 o
  -1   4  13        0.80       -3.28     19.60 o
   0   4  13       88.94      109.58      9.58 o
   1   4  13      232.79      217.50     11.92 o
   2   4  13        9.76        4.76      8.73 o
   3   4  13       21.85       34.01      9.25 o
   4   4  13       24.19       33.24      9.81 o
  -3   5  13       19.85       22.49      8.49 o
  -2   5  13      704.64      684.29     12.85 o
  -1   5  13      130.37      133.44     10.39 o
   0   5  13       70.56       73.79     19.04 o
   1   5  13      757.16      747.87     13.76 o
   2   5  13      185.44      184.80     13.00 o
   3   5  13       91.91       99.54      7.92 o
   4   5  13      201.05      205.49     25.41 o
  -3   6  13        6.20       25.44     11.69 o
  -2   6  13       10.00       30.74      9.01 o
  -1   6  13      381.13      387.65     26.36 o
   0   6  13        8.55       -9.35     23.60 o
   1   6  13      180.29      185.97     16.72 o
   2   6  13      377.18      380.04     26.42 o
   3   6  13       19.04       39.19     16.34 o
   4   6  13      164.64      163.03     13.68 o
  -2   7  13      141.44      139.76     28.23 o
  -1   7  13        3.49       24.59      8.77 o
   0   7  13      111.41      100.52     18.59 o
   1   7  13        4.06        5.21      9.89 o
   2   7  13        7.70       14.70      8.61 o
   3   7  13       53.07       63.67      9.58 o
   4   7  13       25.30       27.48      8.44 o
  -1   8  13      165.64      166.02     24.48 o
   0   8  13       86.23       56.78      8.67 o
   1   8  13      216.22      175.23     11.02 o
   2   8  13      113.33       95.48     15.27 o
   3   8  13       44.63       83.03     11.62 o
   4   8  13       94.17       70.25     30.49 o
   0   9  13        8.86       18.58     14.39 o
   1   9  13      287.38      262.66     10.06 o
   2   9  13      135.68      111.80     11.57 o
  -1   4  14       35.57       33.56      9.61 o
   0   4  14        1.45        9.20      8.66 o
   1   4  14       89.59       76.53      7.77 o
  -1   5  14       17.87        5.50     13.54 o
   0   5  14       34.04       28.36     10.81 o
   1   5  14       48.99       57.15      8.70 o
   0   6  14      168.33      111.36     11.43 o
   1   6  14      174.05      172.89     17.45 o
 
